# Supplementary material for: Genetic relationships and genome selection signatures between soybean cultivars from Brazil and United States after decades of breeding
Source: Sci Rep. 2022 Jun 23;12:10663. doi: 10.1038/s41598-022-15022-y (PMC9226155; doi:10.1038/s41598-022-15022-y)
Supplement: Supplementary file 2 — Supplementary Information 2. [file 41598_2022_15022_MOESM2_ESM.xlsx]

## Sheet: Supplementary Table S1
Supplementary Table S1: Average genetic distance among soybean cultivars according to their maturity group
MG	00-0	I-II	III-IV	V-VI	VII	VIII-IX
(GENERAL)	(N=51)	(N=148)	(N=221)	(N=230)	(N=104)	(N=125)
00-0 (N=51)	0.3094	0.3405	0.3814	0.4068	0.4097	0.4158
I-II (N=148)	-	0.3282	0.3509	0.3962	0.3989	0.4079
III-IV (N=221)	-	-	0.332	0.3883	0.391	0.4028
V-VI (N=230)	-	-	-	0.3303	0.3292	0.3393
VII (N=104)	-	-	-	-	0.321	0.3295
VIII-IX (N=125)	-	-	-	-	-	0.3228
MG	00-0	I-II	III-IV	V-VI	VII	VIII-IX
(UNITED STATES)	(N=51)	(N=148)	(N=221)	(N=230)	(N=104)	(N=125)
00-0 (N=51)	0.3144	0.3458	0.3868	0.4125	0.415	0.4207
I-II (N=148)	-	0.3329	0.3554	0.4038	0.4057	0.4125
III-IV (N=221)	-	-	0.3358	0.3947	0.3948	0.4031
V-VI (N=230)	-	-	-	0.3276	0.3204	0.3269
VII (N=104)	-	-	-	-	0.2904	0.3006
VIII-IX (N=125)	-	-	-	-	-	0.2936
MG	V-VI	VII	VIII-IX
(BRAZIL)	(N=230)	(N=104)	(N=125)
V-VI (N=230)	0.3346	0.3459	0.3612
VII (N=104)	-	0.3536	0.3608
VIII-IX (N=125)	-	-	0.3502

## Sheet: Supplementary Table S2
Supplementary Table S2: The average of the genetic distance among cultivars from different decades of release.
DECADE	1950-1970	1980	1990	2000-2010
(GENERAL)	(N=210)	(N=253)	(N=233)	(N=199)
1950-1970 (N=210)	0.3702	0.3709	0.3727	0.3746
1980 (N=253)	-	0.3648	0.3675	0.3665
1990 (N=233)	-	-	0.3631	0.3618
2000-2010 (N=199)	-	-	-	0.3529
DECADE	1950-1970	1980	1990	2000-2010
(UNITED STATES)	(N=210)	(N=253)	(N=233)	(N=199)
1950-1970 (N=210)	0.3616	0.3659	0.372	0.3812
1980 (N=253)	-	0.3631	0.3661	0.3746
1990 (N=233)	-	-	0.3659	0.3689
2000-2010 (N=199)	-	-	-	0.3608
DECADE	1950-1970	1980	1990	2000-2010
(BRAZIL)	(N=210)	(N=253)	(N=233)	(N=199)
1950-1970 (N=210)	0.3546	0.3508	0.3556	0.3833
1980 (N=253)	-	0.3403	0.3446	0.371
1990 (N=233)	-	-	0.3338	0.3416
2000-2010 (N=199)	-	-	-	0.3212

## Sheet: Supplementary Table S3
Supplementary Table S3: Total of SNPs with FST > 0.4 in a comparison between Brazilian and United States cultivars.
								Brazil	Brazil	Brazil	Brazil	Brazil	Brazil	Brazil	Brazil	Brazil	Brazil	Brazil	Brazil	Brazil	Brazil	Brazil	Brazil	Brazil	Brazil	Brazil	Brazil	Brazil	Brazil	Brazil	Brazil	Brazil	Brazil	Brazil	Brazil	Brazil	Brazil	Brazil	Brazil	Brazil	Brazil	Brazil	Brazil	Brazil	Brazil	Brazil	Brazil	Brazil	Brazil
SNP	Alleles	Chrom.	Position	FST	Publication GWAS QTL name	Publication Original name	Reference	AliancaPreta	Andrews	Anta82	Aratiba	BA/BR-31	BMXApoloRR	BMXDesafioRR	BMXMagnaRR	BMXPotenciaRR	BMXTurboRR	BR-1	BR-12	BR-13(Maravilha)	BR-14(Modelo)	BR-15(MatoGrosso)	BR-16	BR-2(Vagemclara)	BR-23	BR-24	BR-29(Londrina)	BR-3	BR-30	BR-36	BR-37	BR-38	BR-4	BR-5	BR-6(NovaBragg)	BR-7	BR-8(Pelotas)	BR-9(Savana)	BRS133	BRS232	BRS239	BRS255RR	BRS283	BRS284	BRS313	BRS317	BRS360RR	BRS361	BRS388RR
ss715579743	A/G	1	48716689	0.449377	-	-	-	A	G	G	A	G	G	G	A	A	A	G	G	A	G	G	G	G	G	G	G	A	G	A	G	G	G	G	A	G	G	A	G	G	G	G	G	A	G	G	G	G	G
ss715579747	A/C	1	48741524	0.479024	-	-	-	A	C	C	A	C	C	C	A	A	A	C	C	A	C	C	C	C	C	C	C	A	C	A	C	C	C	C	A	C	C	A	C	C	C	C	C	A	C	C	C	C	C
ss715579749	T/G	1	48751448	0.484691	-	-	-	T	G	G	T	G	G	G	T	T	T	-	G	T	G	G	G	G	G	G	G	T	G	T	G	G	G	G	T	G	G	T	G	G	G	G	K	T	G	G	G	G	G
ss715579751	C/T	1	48761529	0.488858	-	-	-	C	-	T	T	T	T	T	C	C	C	T	T	C	T	T	T	T	T	T	T	C	T	C	T	T	T	T	C	T	T	C	T	T	T	T	T	C	T	T	T	T	T
ss715579752	C/T	1	48780039	0.467688	-	-	-	C	T	T	T	T	T	T	C	C	C	T	T	C	T	T	T	T	T	T	T	C	T	C	T	T	T	T	C	T	T	C	T	T	T	T	T	C	T	T	T	T	T
ss715588830	T/C	4	50223267	0.442266	-	-	-	T	C	T	T	C	T	T	T	T	T	T	C	C	T	C	C	C	T	T	C	C	C	C	C	C	C	C	C	C	T	C	T	C	T	Y	T	T	T	C	C	T	C
ss715588874	G/A	4	50545890	0.430109	Seed weight 5-g4	Seed Weight	Zhang et al. 2016a	G	A	G	A	G	G	G	G	G	G	-	A	G	G	A	G	A	G	G	G	A	A	G	A	A	G	G	G	G	A	A	G	G	G	A	G	G	G	A	G	G	G
ss715595381	A/G	6	609460	0.39997	-	-	-	A	A	G	A	A	G	G	G	G	A	A	A	A	A	A	A	A	A	A	A	A	A	A	A	A	A	A	A	A	A	A	A	A	A	A	G	A	G	A	G	A	G
ss715593823	C/A	6	19544938	0.401779	-	-	-	C	C	C	A	C	C	C	C	C	C	C	C	C	C	C	C	C	C	C	C	C	C	C	C	C	C	C	C	C	C	C	C	C	C	C	C	A	C	C	C	A	C
ss715593824	C/T	6	19573982	0.418976	-	-	-	C	C	C	T	C	C	C	C	C	C	C	C	C	C	C	C	C	C	C	C	C	C	C	C	C	C	C	C	C	C	C	C	C	C	C	C	T	C	C	C	T	C
ss715593825	G/A	6	19611280	0.430257	-	-	-	G	G	G	A	G	G	G	G	G	G	G	G	G	G	G	G	G	G	G	G	G	G	G	G	G	G	G	G	G	G	G	G	G	G	G	G	A	G	G	G	-	G
ss715593829	T/C	6	19744952	0.429539	Shoot K 1-g7, WUE 2-g71	Shoot Potassium Content, Oxygen isotope ratio	Dhanapal et al. 2018, Kaler et al. 2017	T	T	T	C	T	T	T	T	T	T	T	T	T	T	T	T	T	T	T	T	T	T	T	T	T	T	T	T	T	T	T	T	T	T	T	T	C	T	T	T	C	T
ss715593833	C/A	6	19913355	0.438134	-	-	-	C	C	C	C	C	C	C	C	C	C	C	C	C	C	C	C	C	C	C	C	C	C	C	C	C	C	C	C	C	C	C	C	C	C	C	C	A	C	C	C	A	C
ss715593836	G/A	6	20019602	0.433064	-	-	-	G	G	G	G	G	G	G	G	G	G	G	G	G	G	G	G	G	G	G	G	G	G	G	G	G	G	G	G	G	G	G	G	G	G	G	G	A	G	G	G	A	G
ss715593843	C/T	6	20353073	0.438073	-	-	-	C	C	C	C	C	C	C	C	C	C	C	C	C	C	C	C	C	C	C	C	C	C	C	C	C	C	C	C	C	C	C	C	C	C	C	C	T	C	C	C	T	C
ss715593866	C/T	6	20940014	0.448886	-	-	-	C	C	C	C	C	C	C	C	C	C	C	C	C	C	C	C	C	C	C	C	C	C	C	C	C	C	C	C	C	C	C	C	-	C	C	C	T	C	C	C	T	C
ss715593867	C/T	6	20966229	0.413866	-	-	-	C	C	C	C	C	C	C	C	C	C	C	C	C	C	C	C	C	C	C	C	C	C	C	C	C	C	C	C	C	C	C	C	C	C	C	C	T	C	C	C	T	C
ss715594455	G/A	6	43885978	0.399981	-	-	-	G	G	G	G	G	G	G	G	A	G	G	G	G	G	G	G	G	G	G	G	G	G	G	G	G	G	G	G	G	G	G	G	G	G	G	G	A	G	G	G	G	G
ss715594609	G/A	6	46907841	0.438735	-	-	-	A	A	A	A	R	G	A	R	G	G	R	G	A	A	A	A	A	A	-	A	A	A	A	A	G	A	A	A	G	G	A	G	A	G	A	A	A	A	A	A	A	A
ss715594612	G/T	6	46921759	0.429454	-	-	-	T	T	T	T	G	G	T	T	G	G	G	G	T	T	T	T	T	T	T	T	T	T	T	T	G	T	T	T	G	G	T	G	T	G	T	T	T	T	T	T	T	T
ss715594613	C/T	6	46922590	0.419992	-	-	-	T	T	T	T	C	C	T	T	C	C	C	C	T	T	T	T	T	T	T	T	T	T	T	T	C	T	T	T	C	C	T	C	T	C	T	T	T	T	T	T	T	T
ss715594622	T/C	6	46957939	0.414577	-	-	-	C	C	C	C	T	T	C	C	T	T	T	T	C	C	C	C	C	C	C	C	C	-	C	C	T	C	C	C	T	T	C	T	C	T	C	C	C	C	C	C	C	C
ss715594679	C/T	6	47343215	0.480939	-	-	-	T	T	T	T	C	C	T	T	C	C	T	T	T	T	T	T	T	T	T	T	T	T	T	T	T	T	T	T	T	T	T	T	T	T	T	T	T	T	T	T	T	T
ss715594690	A/G	6	47386310	0.399513	-	-	-	A	A	A	A	G	G	A	A	G	G	A	A	A	A	A	A	A	A	A	A	A	A	A	A	A	A	A	A	A	A	A	A	A	A	A	A	A	A	A	A	A	A
ss715594697	T/C	6	47431561	0.423806	-	-	-	T	T	T	T	C	C	T	T	C	C	T	T	T	T	T	T	T	T	T	T	T	T	T	T	T	T	T	T	T	T	T	T	T	T	T	T	T	T	T	T	T	T
ss715594699	A/G	6	47433724	0.411379	-	-	-	A	A	A	A	R	G	A	A	G	G	A	A	A	A	A	A	A	A	A	A	A	A	A	A	A	A	A	A	A	A	A	A	A	A	A	A	A	A	A	A	A	A
ss715594702	G/A	6	47448513	0.413242	-	-	-	G	G	G	G	A	A	G	G	A	A	G	G	G	G	G	G	G	G	G	G	G	G	G	G	G	G	G	G	G	G	G	G	G	G	G	G	G	G	G	G	G	G
ss715594715	G/T	6	47473722	0.408254	-	-	-	G	G	G	G	T	T	G	G	T	T	G	G	G	G	G	G	G	G	G	G	G	G	G	G	G	G	G	G	G	G	G	G	G	G	G	G	G	G	G	G	G	G
ss715594730	C/A	6	47573235	0.496954	-	-	-	A	A	A	A	C	C	A	A	C	C	A	A	A	A	A	A	A	A	A	A	A	A	A	A	A	A	A	A	A	A	A	A	A	C	A	A	A	A	A	A	A	A
ss715594731	C/T	6	47592490	0.486706	-	-	-	T	T	T	T	C	Y	T	T	C	C	T	T	T	T	T	T	T	T	T	T	T	T	T	T	T	T	T	T	T	T	T	T	T	C	T	T	T	T	T	T	T	T
ss715594746	C/T	6	47722575	0.466174	-	-	-	C	T	T	T	C	C	T	T	C	C	T	T	T	T	T	T	T	T	T	T	T	T	T	T	T	T	T	T	T	T	T	Y	T	C	T	T	T	T	T	T	T	T
ss715594759	C/T	6	47745803	0.459524	-	-	-	C	T	T	T	C	C	T	T	C	C	T	T	T	T	T	T	T	T	T	T	T	T	T	T	T	T	T	T	T	T	T	T	T	C	T	T	T	T	T	T	T	T
ss715594779	C/T	6	47812335	0.418837	-	-	-	T	T	T	T	Y	C	T	T	C	C	T	T	T	T	T	T	T	T	T	T	T	T	T	T	T	T	T	T	T	T	T	T	T	C	T	T	T	T	T	T	T	T
ss715594787	T/C	6	47847055	0.403589	-	-	-	C	C	C	C	T	T	C	C	T	T	C	C	C	C	C	C	C	C	C	C	C	C	Y	C	C	C	C	Y	-	C	C	C	C	T	C	C	C	C	C	C	C	C
ss715594990	G/A	6	48172697	0.441437	-	-	-	A	A	A	A	G	G	A	A	G	G	A	A	A	A	A	A	A	A	A	A	A	A	A	A	G	A	A	A	A	A	A	G	A	G	A	A	A	A	A	A	A	A
ss715594889	T/G	6	48444236	0.472616	-	-	-	G	G	T	G	T	T	T	T	T	T	G	G	G	T	G	G	G	G	G	G	T	G	G	G	G	G	G	G	G	G	G	G	G	T	G	G	G	G	T	T	G	T
ss715598473	T/G	7	6353768	0.440375	-	-	-	G	G	T	G	-	G	G	T	G	T	T	-	T	G	G	G	T	T	G	G	G	T	G	G	T	G	T	T	T	T	G	T	-	G	G	G	G	G	-	T	G	T
ss715604083	T/G	9	41533817	0.399447	-	-	-	T	G	G	T	K	T	T	G	G	G	K	G	G	G	G	G	G	G	G	G	G	G	G	G	G	G	G	G	G	G	G	G	G	G	G	T	G	G	T	G	G	G
ss715607350	G/A	10	44224500	0.521539	-	-	-	G	A	G	G	A	G	A	G	G	G	G	A	G	A	A	A	A	A	A	A	A	A	G	A	A	A	A	G	G	G	A	A	A	G	A	A	G	A	A	G	A	G
ss715607351	T/C	10	44231253	0.521566	-	-	-	T	C	T	T	C	T	C	T	T	T	T	C	T	C	C	C	C	C	C	C	C	C	T	C	C	C	C	T	T	T	C	C	C	T	C	C	T	C	C	T	C	T
ss715607379	G/T	10	44445036	0.437549	-	-	-	G	T	G	-	T	G	T	G	G	G	T	T	G	T	T	T	T	T	T	T	G	T	G	T	T	T	T	G	G	G	T	G	T	G	T	T	G	T	T	G	T	G
ss715607541	A/G	10	46093478	0.48235	-	-	-	A	R	A	A	G	A	G	A	A	A	G	A	A	A	-	A	G	G	G	G	A	G	A	G	G	A	A	A	A	A	G	A	A	G	G	G	A	G	A	A	G	A
ss715608171	G/T	10	50833977	0.483988	-	-	-	G	T	G	G	T	T	G	G	G	G	T	T	G	K	T	T	G	T	T	T	G	T	T	T	T	G	G	T	T	T	T	T	G	T	T	T	T	T	T	G	T	G
ss715608177	A/C	10	50883639	0.48199	-	-	-	A	C	A	A	C	C	A	A	A	A	C	C	A	A	C	C	A	C	C	C	A	C	C	C	C	A	A	A	C	C	C	C	A	C	C	C	C	C	C	A	C	A
ss715608182	T/C	10	50971160	0.488102	-	-	-	T	C	T	T	C	C	T	T	T	T	C	C	T	T	C	C	T	C	C	C	T	C	C	C	C	T	T	T	C	C	C	C	T	C	C	C	C	C	Y	T	C	T
ss715608184	A/G	10	50992413	0.490129	-	-	-	A	G	A	A	G	G	A	A	A	A	G	G	A	A	G	G	A	G	G	G	A	G	G	G	G	A	A	A	G	G	G	G	A	G	G	G	G	G	G	A	G	A
ss715613193	C/T	12	5623543	0.465019	-	-	-	T	T	C	C	T	C	C	C	C	C	T	T	C	C	T	C	C	C	C	C	C	T	C	T	C	C	C	C	T	T	C	T	C	C	C	C	T	T	C	C	C	C
ss715613196	G/A	12	5649129	0.45791	-	-	-	A	A	G	G	A	G	G	G	G	G	A	A	G	G	A	G	G	G	G	G	G	A	G	A	G	G	G	G	A	A	G	A	G	G	G	G	A	A	G	G	G	G
ss715613204	A/G	12	5724257	0.436182	-	-	-	G	R	A	A	G	A	A	A	A	A	G	G	A	A	G	A	A	A	A	A	A	G	A	G	A	A	A	A	G	G	A	G	A	A	A	A	G	G	A	A	A	A
ss715613207	A/G	12	5797709	0.410285	First flower 4-g46, Seed weight 3-g4, Seed yield 3-g3	First flower, Seed weight, Seed yield	Mao et al. 2017, Contreras-Sota et al. 2017	G	G	A	A	G	A	A	A	A	A	G	G	A	A	G	A	A	A	A	A	A	G	A	G	A	A	A	A	G	G	A	G	A	A	A	A	G	G	A	A	A	A
ss715613225	C/T	12	6116751	0.457619	-	-	-	C	T	C	C	T	C	C	C	C	C	T	T	C	T	T	C	C	C	C	C	C	T	C	T	C	C	C	C	T	T	C	T	C	C	C	C	T	T	C	C	C	C
ss715611639	T/C	12	17037496	0.419315	-	-	-	C	C	T	C	T	C	C	C	C	C	C	C	T	C	T	C	C	C	C	C	T	C	C	C	C	C	C	C	C	C	C	C	C	C	C	C	T	C	C	T	T	C
ss715611640	T/C	12	17060918	0.429523	-	-	-	C	C	T	C	T	C	C	C	C	C	C	C	T	C	T	C	C	C	C	C	T	C	C	C	C	C	C	C	C	C	C	C	C	C	C	C	T	C	C	T	T	C
ss715624268	T/C	16	3031911	0.424802	R8 full maturity 2-g4, R8 full maturity 9-g4	DTM	Zhang et al. 2015	C	C	T	C	C	T	T	T	C	T	T	T	T	C	C	C	C	T	T	C	T	C	T	C	C	T	T	T	C	T	C	T	T	T	C	T	C	C	T	T	C	T
ss715624104	G/A	16	29427827	0.453184	-	-	-	A	A	G	A	A	G	G	G	G	G	A	A	G	A	A	G	A	A	G	G	G	A	A	A	A	A	A	G	A	G	G	A	A	G	A	G	G	G	A	G	G	G
ss715624321	C/T	16	30708368	0.494538	-	-	-	T	T	C	C	T	C	C	C	C	C	T	C	T	T	T	C	C	T	C	C	C	C	C	T	C	T	T	T	T	C	C	T	T	C	T	C	C	C	T	C	T	C
ss715624323	G/A	16	30714729	0.486256	-	-	-	A	A	G	G	A	G	G	G	G	G	A	G	A	A	A	G	G	A	G	G	G	A	G	A	G	A	A	A	A	G	G	A	A	G	A	G	G	G	A	G	A	G
ss715624328	T/C	16	30763896	0.438242	-	-	-	C	C	T	T	-	T	T	T	T	T	C	T	C	C	C	T	C	C	T	T	T	Y	T	C	T	C	C	C	C	T	T	C	C	T	C	T	T	T	C	T	C	T
ss715624331	A/G	16	30774077	0.406622	-	-	-	G	G	A	G	G	A	A	A	A	A	G	A	G	G	G	A	G	G	A	A	A	G	A	G	A	G	G	G	G	A	A	G	G	A	G	A	A	R	G	A	G	A
ss715624371	T/C	16	31134540	0.534954	First flower 4-g65	First flower	Mao et al. 2017	C	C	T	C	C	T	T	T	T	T	C	T	C	C	C	C	C	C	C	C	C	C	T	C	C	C	C	C	C	T	C	Y	C	Y	Y	T	T	T	Y	T	C	T
ss715624379	G/T	16	31181902	0.506387	-	-	-	T	T	G	T	T	G	G	G	G	G	T	G	T	T	T	T	T	T	T	T	T	T	G	T	T	T	T	T	T	G	T	T	T	T	T	G	G	G	T	G	T	G
ss715624484	T/C	16	32268115	0.413549	-	-	-	T	C	T	C	C	T	T	T	T	T	T	T	T	T	Y	C	C	C	C	C	C	T	T	T	C	C	C	T	C	T	C	C	C	C	T	T	T	T	C	T	T	T
ss715631401	G/T	18	48699952	0.423863	-	-	-	T	T	G	T	T	G	T	G	G	G	G	T	T	G	T	G	G	G	K	T	G	T	T	T	T	T	T	T	T	G	T	T	T	T	T	G	G	G	T	T	G	T
ss715639184	G/A	18	48793161	0.416591	-	-	-	A	A	G	A	A	G	A	G	G	G	G	A	A	G	R	G	G	G	G	A	G	A	A	A	A	A	A	A	A	G	A	A	R	A	A	G	G	G	A	A	G	A
ss715632438	C/T	18	57230150	0.462338	-	-	-	T	T	C	T	T	C	C	C	C	C	T	T	C	T	T	T	T	T	T	T	T	T	T	T	T	T	T	-	T	T	T	C	C	C	T	T	T	T	T	C	T	C
ss715636479	G/A	19	906418	0.401286	-	-	-	A	G	G	A	A	G	G	A	G	G	A	A	G	A	A	G	A	A	-	G	G	A	R	G	G	A	G	-	G	A	A	A	A	A	G	G	R	A	A	G	G	G
ss715633692	C/T	19	3097913	0.417756	-	-	-	T	C	C	C	C	C	C	C	C	C	C	C	C	T	T	T	T	C	T	T	C	Y	C	C	T	-	T	C	T	C	T	T	C	T	T	C	C	C	C	T	C	T
ss715633695	T/G	19	3105287	0.402529	-	-	-	G	T	T	T	T	T	T	T	T	T	T	T	T	G	G	G	G	T	G	G	T	T	T	T	G	T	G	T	G	T	G	G	T	G	G	T	T	T	T	G	T	G
ss715633722	T/C	19	3180152	0.441475	-	-	-	C	T	T	T	C	T	T	T	T	T	C	T	T	C	C	C	C	C	C	C	C	C	C	C	C	T	C	T	C	C	C	C	T	C	C	T	T	T	T	C	C	C
ss715633728	A/G	19	3193205	0.439849	-	-	-	G	A	A	A	G	A	A	A	A	A	G	A	A	G	G	G	G	G	G	G	G	G	G	G	G	A	G	A	G	G	G	G	A	G	G	A	A	A	A	G	G	G
ss715633813	C/T	19	3274996	0.400041	-	-	-	T	C	C	C	T	C	C	C	C	C	T	C	C	T	T	C	T	T	T	T	T	T	T	T	C	C	T	C	T	T	T	C	C	T	T	C	C	C	C	T	T	T
ss715634180	A/G	19	3489366	0.456465	-	-	-	G	A	A	A	G	A	A	A	A	A	G	A	A	G	G	A	G	G	G	G	G	G	G	G	G	A	G	A	G	G	G	G	A	G	G	A	A	A	A	G	G	G
[truncated: 863 more columns]

## Sheet: Supplementary Table S4
Supplementary Table S4: FST analysis and allele distribution for five genomic regions (chromosome 6, 7, 16, and 19) in Brazil and United States germplasms.
					MAF			Brazil	Brazil	Brazil	Brazil	Brazil	Brazil	Brazil	Brazil	Brazil	Brazil	Brazil	Brazil	Brazil	Brazil	Brazil	Brazil	Brazil	Brazil	Brazil	Brazil	Brazil	Brazil	Brazil	Brazil	Brazil	Brazil	Brazil	Brazil	Brazil	Brazil	Brazil	Brazil	Brazil	Brazil	Brazil	Brazil	Brazil	Brazil	Brazil	Brazil	Brazil	Brazil
SNP	alleles	chrom	pos	FST	GENERAL	BRAZIL	US	AliancaPreta	Andrews	Anta82	Aratiba	BA/BR-31	BMXApoloRR	BMXDesafioRR	BMXMagnaRR	BMXPotenciaRR	BMXTurboRR	BR-1	BR-12	BR-13(Maravilha)	BR-14(Modelo)	BR-15(MatoGrosso)	BR-16	BR-2(Vagemclara)	BR-23	BR-24	BR-29(Londrina)	BR-3	BR-30	BR-36	BR-37	BR-38	BR-4	BR-5	BR-6(NovaBragg)	BR-7	BR-8(Pelotas)	BR-9(Savana)	BRS133	BRS232	BRS239	BRS255RR	BRS283	BRS284	BRS313	BRS317	BRS360RR	BRS361	BRS388RR
ss715594678	A/G	6	47337774	0.396015	0.448354	0.0695652	0.417819	A	A	A	A	G	G	A	A	G	G	A	A	A	A	A	A	A	A	A	A	A	A	A	A	A	A	A	A	A	A	A	A	A	A	A	A	A	A	A	A	A	A
ss715594679	T/C	6	47343215	0.480939	0.460094	0.10917	0.301766	T	T	T	T	C	C	T	T	C	C	T	T	T	T	T	T	T	T	T	T	T	T	T	T	T	T	T	T	T	T	T	T	T	T	T	T	T	T	T	T	T	T
ss715594688	G/T	6	47380588	0.388867	0.442153	0.069869	0.425466	G	G	G	G	T	T	G	G	T	T	G	G	G	G	G	G	G	G	G	G	G	G	G	G	G	G	G	G	G	G	G	G	G	G	G	G	G	G	G	G	G	G
ss715594690	A/G	6	47386310	0.399513	0.452514	0.0695652	0.415038	A	A	A	A	G	G	A	A	G	G	A	A	A	A	A	A	A	A	A	A	A	A	A	A	A	A	A	A	A	A	A	A	A	A	A	A	A	A	A	A	A	A
ss715594697	T/C	6	47431561	0.423806	0.479545	0.0826087	0.38	T	T	T	T	C	C	T	T	C	C	T	T	T	T	T	T	T	T	T	T	T	T	T	T	T	T	T	T	T	T	T	T	T	T	T	T	T	T	T	T	T	T
ss715594698	A/G	6	47431886	0.361984	0.487236	0.126087	0.388972	A	A	A	A	G	G	A	A	G	G	A	A	A	A	A	A	A	A	A	A	A	A	A	A	A	A	A	A	A	A	A	A	A	A	A	A	A	A	A	A	A	A
ss715594699	A/G	6	47433724	0.411379	0.474227	0.0792952	0.386997	A	A	A	A	R	G	A	A	G	G	A	A	A	A	A	A	A	A	A	A	A	A	A	A	A	A	A	A	A	A	A	A	A	A	A	A	A	A	A	A	A	A
ss715594702	G/A	6	47448513	0.413242	0.460762	0.0695652	0.403323	G	G	G	G	A	A	G	G	A	A	G	G	G	G	G	G	G	G	G	G	G	G	G	G	G	G	G	G	G	G	G	G	G	G	G	G	G	G	G	G	G	G
ss715594706	T/C	6	47455283	0.349149	0.501129	0.147826	0.378049	C	T	T	T	C	C	T	T	C	C	T	T	T	T	T	T	T	T	T	T	T	T	T	T	T	T	T	T	T	T	T	T	T	T	T	T	T	T	T	T	T	T
ss715594711	A/C	6	47468143	0.382091	0.470998	0.100877	0.604101	A	A	A	A	M	C	A	A	C	C	A	A	A	A	A	A	A	A	A	A	A	A	A	A	A	A	A	A	A	A	A	A	A	A	A	A	A	A	A	A	A	A
ss715594712	A/G	6	47468295	0.385188	0.481143	0.106195	0.38829	-	A	A	A	G	G	A	A	G	G	A	A	A	A	A	A	A	A	A	A	A	A	A	A	A	A	A	A	A	A	A	A	A	A	A	A	A	A	A	A	A	A
ss715594714	A/G	6	47470437	0.386028	0.498262	0.121622	0.366615	-	A	A	A	G	G	A	A	G	G	A	A	A	A	A	A	A	A	A	A	A	A	A	A	A	A	A	A	A	A	A	A	A	A	A	A	A	A	A	A	A	A
ss715594715	G/T	6	47473722	0.408254	0.461712	0.073913	0.402736	G	G	G	G	T	T	G	G	T	T	G	G	G	G	G	G	G	G	G	G	G	G	G	G	G	G	G	G	G	G	G	G	G	G	G	G	G	G	G	G	G	G
ss715598467	G/A	7	6306291	0.0351717	0.0890643	0.152174	0.0669711	A	G	G	A	G	A	A	G	G	G	G	A	G	G	G	G	G	G	G	G	G	A	G	A	A	A	G	G	G	G	G	G	A	G	G	A	G	G	A	G	G	G
ss715598469	C/A	7	6320676	0.158212	0.173121	0.00869565	0.231481	C	C	C	C	C	C	C	C	C	A	C	C	C	C	C	C	C	C	C	C	C	C	C	C	C	C	C	C	C	C	C	C	C	C	C	C	C	C	C	C	C	C
ss715598470	C/T	7	6341287	0.110312	0.0958286	0.207207	0.0586466	C	C	C	C	C	C	C	C	T	C	Y	C	C	C	C	C	C	C	C	C	C	C	C	C	C	C	C	C	C	C	C	C	C	C	C	C	C	C	C	Y	T	C
ss715598471	C/T	7	6346961	0.170473	0.0781427	0.202643	0.035061	C	C	C	C	C	C	C	C	T	C	C	C	C	C	C	C	C	C	C	C	C	-	C	C	C	C	C	C	C	C	C	C	C	C	C	C	C	C	C	C	T	C
ss715598473	T/G	7	6353768	0.440375	0.22646	0.427907	0.107372	G	G	T	G	-	G	G	T	G	T	T	-	T	G	G	G	T	T	G	G	G	T	G	G	T	G	T	T	T	T	G	T	-	G	G	G	G	G	-	T	G	T
ss715598475	A/G	7	6360555	0.0742519	0.114793	0.207921	0.0855365	G	A	A	-	A	A	A	A	A	A	A	G	A	-	A	A	A	A	-	-	-	A	A	A	A	G	A	A	A	A	-	A	A	A	A	A	A	A	A	A	A	A
ss715624321	C/T	16	30708368	0.494538	0.155211	0.480176	0.0459259	T	T	C	C	T	C	C	C	C	C	T	C	T	T	T	C	C	T	C	C	C	C	C	T	C	T	T	T	T	C	C	T	T	C	T	C	C	C	T	C	T	C
ss715624323	G/A	16	30714729	0.486256	0.158659	0.484305	0.0505952	A	A	G	G	A	G	G	G	G	G	A	G	A	A	A	G	G	A	G	G	G	A	G	A	G	A	A	A	A	G	G	A	A	G	A	G	G	G	A	G	A	G
ss715624328	T/C	16	30763896	0.438242	0.264773	0.366516	0.141123	C	C	T	T	-	T	T	T	T	T	C	T	C	C	C	T	C	C	T	T	T	Y	T	C	T	C	C	C	C	T	T	C	C	T	C	T	T	T	C	T	C	T
ss715624331	A/G	16	30774077	0.406622	0.30518	0.325792	0.182909	G	G	A	G	G	A	A	A	A	A	G	A	G	G	G	A	G	G	A	A	A	G	A	G	A	G	G	G	G	A	A	G	G	A	G	A	A	R	G	A	G	A
ss715624334	C/A	16	30786859	0.00285898	0.162132	0.189189	0.15303	C	M	C	A	C	C	C	C	C	C	A	C	A	A	A	C	C	C	C	C	C	A	C	A	C	C	C	A	C	C	C	C	C	C	C	C	C	C	C	C	A	C
ss715624335	G/A	16	30790840	-0.000402575	0.0658482	0.0526316	0.0703593	G	G	G	G	G	G	G	G	G	G	G	G	G	G	G	G	G	G	G	G	G	G	G	G	G	G	G	G	G	G	G	G	G	G	G	G	G	G	G	G	G	G
ss715624371	T/C	16	31134540	0.534954	0.310748	0.219048	0.157895	C	C	T	C	C	T	T	T	T	T	C	T	C	C	C	C	C	C	C	C	C	C	T	C	C	C	C	C	C	T	C	Y	C	Y	Y	T	T	T	Y	T	C	T
ss715624374	A/C	16	31156608	0.145476	0.225556	0.0480349	0.28614	A	A	A	A	A	A	A	A	A	A	A	C	A	A	A	A	A	A	A	A	A	A	C	A	A	A	A	A	A	A	A	A	A	A	A	C	A	A	A	A	A	A
ss715624375	C/A	16	31157775	0.151896	0.232739	0.0480349	0.295964	C	C	C	C	C	C	C	C	C	C	C	A	C	C	C	C	C	C	C	C	C	C	A	C	C	C	C	C	C	C	C	C	C	C	C	A	C	C	C	C	C	C
ss715624377	C/T	16	31172215	0.139564	0.22097	0.0480349	0.281155	C	C	C	C	C	C	C	C	C	C	C	T	C	C	C	C	C	C	C	C	C	C	T	C	C	C	C	C	C	C	C	C	C	C	C	T	C	C	C	C	C	C
ss715624378	A/G	16	31174895	0.140642	0.222472	0.0480349	0.282905	A	A	A	A	A	A	A	A	A	A	A	G	A	A	A	A	A	A	A	A	A	A	G	A	A	A	A	A	A	A	A	A	A	A	A	G	A	A	A	A	A	A
ss715624379	G/T	16	31181902	0.506387	0.355835	0.201754	0.19969	T	T	G	T	T	G	G	G	G	G	T	G	T	T	T	T	T	T	T	T	T	T	G	T	T	T	T	T	T	G	T	T	T	T	T	G	G	G	T	G	T	G
ss715633665	C/T	19	3022199	0.398048	0.183766	0.482456	0.0804249	T	C	C	C	C	C	C	C	C	C	C	C	C	T	T	T	T	C	T	T	C	C	C	C	T	C	T	C	T	C	T	T	C	T	T	C	C	C	C	T	C	T
ss715633671	C/A	19	3030986	0.384257	0.1875	0.484581	0.0842266	A	C	C	C	C	C	C	C	C	C	-	C	C	A	A	A	A	C	A	A	C	-	C	C	A	C	A	C	A	C	A	A	C	A	A	C	C	C	C	A	C	A
ss715633672	T/C	19	3031484	0.384413	0.183832	0.475983	0.0845697	C	T	T	T	T	T	T	T	T	T	T	T	T	C	C	C	C	T	C	C	T	T	T	T	C	T	C	T	C	T	C	C	T	C	C	T	T	T	T	C	T	C
ss715633685	C/T	19	3074506	0.381434	0.18254	0.482143	0.0805471	T	C	C	C	C	C	C	C	C	C	-	C	C	T	T	T	T	C	T	T	C	C	C	C	T	C	T	-	T	C	T	T	C	T	T	C	C	C	C	T	C	T
ss715633692	C/T	19	3097913	0.417756	0.187001	0.497758	0.0810398	T	C	C	C	C	C	C	C	C	C	C	C	C	T	T	T	T	C	T	T	C	Y	C	C	T	-	T	C	T	C	T	T	C	T	T	C	C	C	C	T	C	T
[truncated: 863 more columns]

## Sheet: Supplementary Table S5
Supplementary Table S5: Non-synonymous SNPs identified in a comparison between Brazilian and United States cultivars.
SNP name	Chromosome	Position	FST	Modification	Gene	PFAM		Panther		KOG0399
						ID	Description	ID	Description	ID	Description
ss715588874	4	50545890	0.430109	non-synonymous modification in exon	Glyma.04g236900	PF07992 PF04898 PF01493 PF01645 PF00070 PF00310	Pyridine nucleotide-disulphide oxidoreductase; Glutamate synthase central domain; GXGXG motif; Conserved region in glutamate synthase; Pyridine nucleotide-disulphide oxidoreductase; Glutamine amidotransferases class-II	PTHR11938	FAD NADPH dehydrogenase/oxidoreductase	KOG0399	Glutamate synthase
ss715593833	6	19913355	0.438134	non-synonymous modification in exon	Glyma.06g206700	PF00201	UDP-glucoronosyl and UDP-glucosyl transferase	PTHR11926	Glucosyl/glucuronosyl transferases	KOG1192	UDP-glucuronosyl and UDP-glucosyl transferase
ss715594746	6	47722575	0.466174	non-synonymous modification in exon	Glyma.06g288600	PF00069 PF08263 PF00560	Protein kinase domain; Leucine rich repeat N-terminal domain; Leucine Rich Repeat	PTHR24420	Leucine-rich repeat receptor-like protein kinase	KOG1187	Serine/threonine protein kinase
ss715594787	6	47847055	0.403589	stop gained	Glyma.06g289800	PF01535	PPR repeat	PTHR24015	Family not named	-	-
ss715594990	6	48172697	0.441437	non-synonymous modification in exon	Glyma.06g292900	PF04535	Domain of unknown function (DUF588)	PTHR11615	Nitrate, fromate, iron dehydrogenase	-	-
ss715608177	10	50883639	0.48199	5' UTR start gain	Glyma.10g290800	PF00664 PF00005	ABC transporter transmembrane region; ABC transporter	PTHR24221	Family not named	KOG0058	Peptide exporter, ABC superfamily
ss715613204	12	5724257	0.436182	non-synonymous modification in exon	Glyma.12g075200	PF03081	Exo70 exocyst complex subunit	PTHR12542	Exocyst complex protein exo70	KOG2344	Exocyst component protein and related proteins
ss715613207	12	5797709	0.410285	non-synonymous modification in exon	Glyma.12g075700	PF00035	Double-stranded RNA binding motif	PTHR11207	Ribonuclease III	-	-
ss715624331	16	30774077	0.406622	non-synonymous modification in exon	Glyma.16g147000	PF00560 PF01582	Leucine Rich Repeat; TIR domain	PTHR11017	Leucine-rich repeat-containing protein	-	-
ss715633722	19	3180152	0.441475	non-synonymous modification in exon	Glyma.19g025300	PF01105	emp24/gp25L/p24 family/GOLD	PTHR22811	Transmembrane emp24 domain-containing protein	KOG1691	emp24/gp25L/p24 family of membrane trafficking proteins

## Sheet: Supplementary Table S6
Supplementary Table S6: Summary of the genomic regions with high FST values between north (from 00 to IV MG) and south (from V to IX MG) cultivar groups in the United States germplasm.
CHROM	Start (Mbp)	End (Mbp)	SNP	FST			Tajima D			π (10E-5)
				WEIGHT	MEAN	HIGH	GENERAL	North	South	North	South	North/South
1	1.4	1.5	5	0.408501	0.405901	0.469132	3.66701	2.3168	2.02711	1.61181	1.59862	1.00825
1	3	3.1	4	0.3214	0.27115	0.417081	3.10874	2.63082	1.84012	1.48966	1.00388	1.4839
1	3.5	3.6	11	0.351794	0.330092	0.489078	4.69372	2.96081	3.51069	3.29504	4.49935	0.732337
1	3.9	4	4	0.444116	0.44204	0.493166	3.29311	0.997906	2.58781	0.877662	2.08368	0.421208
1	4	4.1	9	0.489177	0.450556	0.528503	4.70292	3.93007	0.975516	3.55221	0.751087	4.72943
1	4.1	4.2	9	0.222871	0.16817	0.469442	3.60196	2.61041	2.82798	2.77631	3.09936	0.895769
1	50.1	50.2	7	0.578128	0.511555	0.738347	4.10413	1.58887	1.68165	1.75747	1.89676	0.926564
1	50.2	50.3	11	0.592101	0.551024	0.727781	4.87646	1.63866	2.27465	2.63303	3.24149	0.81229
1	50.5	50.6	6	0.457984	0.240081	0.654474	1.63172	0.441755	1.14742	0.858032	1.42319	0.602893
1	50.6	50.7	5	0.498225	0.404443	0.670522	3.21039	1.30724	1.82969	1.20238	1.48789	0.808111
1	50.9	51	4	0.294632	0.284314	0.509819	3.52335	3.17301	1.33765	1.64555	1.0627	1.54846
1	51.1	51.2	5	0.190557	0.16181	0.446632	3.09537	3.31035	2.62735	1.73054	1.55638	1.1119
1	52.5	52.6	11	0.344395	0.34072	0.404135	5.11495	5.38584	0.187301	5.28162	1.43195	3.68841
1	53.5	53.6	7	0.559162	0.559075	0.576606	5.04382	3.50785	0.16916	2.75697	1.12554	2.44946
1	56.4	56.5	6	0.41418	0.41414	0.425944	2.4337	-0.382708	4.31243	0.400037	2.91097	0.137424
1	56.5	56.6	5	0.382059	0.356526	0.422963	1.95318	-0.376597	3.65636	0.4021	2.26989	0.177145
2	0.500001	0.6	8	0.357244	0.344045	0.399321	4.92539	4.51677	1.02487	3.63626	1.78391	2.03837
2	3.9	4	8	0.287175	0.266569	0.41621	4.35586	3.73029	3.33225	3.21255	2.16562	1.48343
2	4.2	4.3	10	0.20825	0.180566	0.564924	4.17467	4.15767	1.63375	4.1139	2.58858	1.58925
2	4.5	4.6	18	0.157827	0.145998	0.57979	5.12692	5.23661	3.1098	7.87664	4.81318	1.63647
2	6.8	6.9	4	0.263694	0.242664	0.452117	3.5205	3.0485	1.24032	1.61143	1.48016	1.08869
2	14.4	14.5	12	0.333011	0.306388	0.419911	4.91381	3.03141	3.86087	3.87818	4.74863	0.816694
2	14.7	14.8	7	0.363764	0.344584	0.489965	4.45177	3.53858	1.78349	2.73779	1.97212	1.38825
2	37.6	37.7	6	0.663792	0.663702	0.681981	4.74339	2.35718	-0.0338829	1.90766	0.868609	2.19622
2	37.7	37.8	6	0.677286	0.67718	0.69365	4.74932	2.36263	-0.29679	1.91179	0.737303	2.59295
2	37.9	38	4	0.682759	0.68271	0.690121	4.11174	2.05929	-0.361582	1.25412	0.451024	2.78061
2	38.4	38.5	4	0.643214	0.643135	0.6588	4.04326	1.85148	0.571364	1.1938	0.787936	1.5151
2	38.5	38.6	6	0.649422	0.648903	0.68794	4.69862	2.29768	0.714523	1.85924	0.840109	2.21309
2	38.6	38.7	9	0.644681	0.644614	0.664931	5.34341	2.52542	0.56041	2.76826	1.66951	1.65813
2	38.7	38.8	5	0.65264	0.652366	0.676497	4.39306	1.99165	0.486386	1.47183	0.925526	1.59026
2	38.8	38.9	6	0.637309	0.635578	0.683395	4.6978	2.33194	0.483178	1.90122	1.28623	1.47813
2	39	39.1	4	0.577855	0.548126	0.652056	3.89356	2.35682	2.11039	1.37249	0.482942	2.84194
2	39.1	39.2	7	0.465822	0.419989	0.650742	4.3685	2.43387	2.70439	2.18794	2.15307	1.0162
2	39.3	39.4	11	0.351196	0.318698	0.55028	4.97447	2.9988	3.81791	3.61263	4.39588	0.821822
2	39.7	39.8	9	0.179405	0.159929	0.47857	4.6854	4.01717	3.38901	3.63383	3.40212	1.06811
2	40.9	41	17	0.389406	0.372378	0.411918	5.9391	4.11199	3.05441	6.37075	5.65947	1.12568
2	41	41.1	8	0.398444	0.379111	0.460527	4.7906	3.96298	1.58349	3.34361	1.89073	1.76842
2	41.1	41.2	5	0.424854	0.401654	0.457248	3.16993	2.78089	2.09853	1.21191	1.61419	0.750785
2	41.4	41.5	14	0.168675	0.169568	0.453785	4.35877	4.57812	3.00763	5.09699	4.44598	1.14643
2	43.7	43.8	6	0.528338	0.521567	0.601681	4.4007	2.1474	2.12826	1.79299	1.8521	0.968085
2	43.8	43.9	6	0.601113	0.601054	0.616919	4.19708	1.13941	2.51708	1.35118	2.07933	0.649815
2	43.9	44	8	0.561166	0.549956	0.628416	4.50295	2.01801	2.54585	2.24296	2.0863	1.07509
2	48	48.1	6	0.326016	0.322944	0.433758	4.45572	4.45502	0.64536	2.84794	1.18707	2.39913
3	0.200001	0.3	6	0.574701	0.57444	0.60932	4.63028	2.2594	1.54045	1.8368	1.5971	1.15008
3	0.300001	0.4	7	0.502865	0.497956	0.583339	4.84352	2.87553	1.86492	2.40892	1.98843	1.21147
3	0.500001	0.6	6	0.328104	0.258317	0.595375	2.80173	3.38917	0.701126	2.04507	0.656131	3.11686
3	1.7	1.8	10	0.325886	0.310566	0.408264	4.84891	4.8599	2.42337	4.57879	1.48121	3.09125
3	1.8	1.9	4	0.26288	0.23521	0.411013	3.60292	2.96395	2.16529	1.58841	1.36297	1.1654
3	1.9	2	6	0.36728	0.333365	0.579476	4.12123	3.89952	0.699743	2.62195	1.03343	2.53713
3	2	2.1	5	0.460442	0.456511	0.5747	4.16399	3.82614	-0.0886753	2.24448	0.549221	4.08666
3	2.1	2.2	5	0.374824	0.265158	0.459139	2.39077	2.61343	0.524994	1.72095	0.228226	7.54055
3	2.9	3	5	0.269379	0.194795	0.526205	2.45316	1.7401	2.75276	1.39802	1.27994	1.09225
3	34.3	34.4	11	0.257236	0.24189	0.485871	3.67021	3.58565	3.4242	3.71944	2.48164	1.49878
3	34.5	34.6	7	0.2578	0.227081	0.495733	3.79852	3.09898	3.64634	1.96165	2.94091	0.667021
3	34.6	34.7	4	0.345776	0.292148	0.518009	1.88058	0.149879	2.94226	0.448806	1.64711	0.272481
3	34.8	34.9	6	0.30804	0.263919	0.519554	1.58755	-0.131416	3.24212	0.368889	2.40301	0.153511
3	34.9	35	9	0.657264	0.635821	0.739987	4.7412	1.48367	3.49129	2.08916	1.84466	1.13254
3	35.2	35.3	5	0.289987	0.264921	0.469736	3.39228	1.77471	3.50578	1.38841	2.19424	0.632752
3	38.3	38.4	7	0.393056	0.312145	0.525445	3.74068	2.48003	1.80558	2.18504	1.96218	1.11358
3	38.4	38.5	6	0.394919	0.383766	0.525315	4.31636	2.69431	2.74943	2.01115	2.17239	0.925778
3	38.5	38.6	8	0.311562	0.299485	0.504702	4.4107	2.69831	3.76987	2.57906	3.31358	0.77833
3	38.6	38.7	7	0.406456	0.402779	0.511924	4.73602	3.15436	2.55582	2.56762	2.37369	1.0817
3	38.7	38.8	6	0.2457	0.189295	0.431515	2.38287	1.00833	2.62712	1.28062	2.43575	0.52576
4	8	8.1	8	0.375128	0.346381	0.451773	3.64609	1.65094	3.28697	2.014	3.06751	0.656559
4	48.2	48.3	10	0.246861	0.20514	0.514879	3.26008	1.67537	3.49679	2.43086	3.75664	0.647084
4	48.4	48.5	8	0.263926	0.228833	0.45915	4.20346	2.62354	3.78972	2.57197	3.35907	0.765679
4	48.5	48.6	6	0.307529	0.218575	0.418154	2.7616	1.94877	2.52434	1.70756	1.48302	1.15141
4	51.1	51.2	5	0.372093	0.368875	0.456093	4.20621	3.35329	2.21324	2.03947	1.39651	1.4604
4	51.2	51.3	10	0.240502	0.201977	0.475971	4.00908	3.16132	2.61589	3.44057	3.21912	1.06879
4	51.3	51.4	5	0.206995	0.204132	0.403954	3.65391	2.88231	2.83551	1.83546	1.89274	0.969737
4	51.5	51.6	10	0.354855	0.344633	0.418588	3.96201	1.2675	4.72604	2.20001	4.70384	0.467705
5	31.2	31.3	9	0.279782	0.200851	0.42586	3.55622	3.33109	0.973371	3.2286	1.92555	1.67672
5	31.4	31.5	7	0.422757	0.335497	0.590314	3.06283	2.28053	1.7522	2.09951	1.1942	1.75809
5	31.5	31.6	7	0.408994	0.34177	0.611072	3.9355	3.07677	1.22233	2.49063	1.44013	1.72945
5	31.6	31.7	12	0.27644	0.197917	0.4775	4.14085	3.64945	1.72008	4.34903	3.05289	1.42456
5	31.8	31.9	4	0.217687	0.187608	0.399006	3.18346	2.32631	2.72735	1.37304	1.57204	0.873413
5	31.9	32	8	0.334234	0.28073	0.498828	4.18176	3.49726	2.35545	3.03984	1.98105	1.53446
5	32	32.1	4	0.339291	0.325387	0.530371	3.46406	3.07319	2.3321	1.62134	0.818756	1.98025
6	7.9	8	6	0.295213	0.264386	0.463318	3.97967	3.46783	2.0287	2.39938	1.58306	1.51566
6	11.6	11.7	4	0.326863	0.320628	0.47564	2.63374	2.58328	2.5571	0.880223	1.5035	0.585449
6	11.9	12	7	0.357408	0.278278	0.519686	3.99387	2.96461	1.87221	2.49434	2.03106	1.2281
6	13	13.1	13	0.356806	0.351762	0.406926	5.11706	5.65554	0.191	6.28563	0.388711	16.1704
6	13.6	13.7	11	0.301366	0.247438	0.606533	4.54373	4.05362	2.62079	4.01989	3.23571	1.24235
6	14.1	14.2	10	0.305997	0.299867	0.423795	4.9112	5.3569	1.94348	4.89794	1.30514	3.75281
6	17.3	17.4	6	0.39855	0.398647	0.414148	4.21487	4.58396	-0.283728	2.93788	0.227324	12.9238
6	17.4	17.5	9	0.334292	0.329527	0.40864	4.7703	4.40441	0.256746	4.55455	0.967332	4.70836
6	47.1	47.2	9	0.264639	0.24837	0.628424	4.47733	3.18509	3.51154	3.18705	3.56767	0.893314
6	47.2	47.3	6	0.416775	0.397803	0.668732	4.43248	2.6496	2.71807	2.02466	2.17066	0.932739
6	47.3	47.4	4	0.508364	0.509513	0.597121	3.83251	1.7164	2.31484	1.13095	1.40724	0.803665
6	47.4	47.5	9	0.488374	0.488279	0.508346	5.08452	2.43376	3.12493	2.67655	3.18074	0.841487
6	47.5	47.6	4	0.278435	0.275244	0.43167	2.83945	1.66323	3.35201	1.1176	1.4365	0.778002
6	47.8	47.9	15	0.193782	0.206016	0.423329	4.96593	2.99059	5.45088	4.69831	7.24808	0.648214
7	6	6.1	5	0.252217	0.197735	0.484869	2.67509	2.73087	1.19617	1.77241	0.791598	2.23903
7	8.1	8.2	8	0.295094	0.268896	0.476958	4.56767	4.10224	1.8526	3.34497	2.20133	1.51952
7	8.5	8.6	6	0.275696	0.260647	0.464315	4.21652	3.50193	3.74888	2.42721	1.97217	1.23073
7	8.6	8.7	6	0.224459	0.21371	0.430073	4.25389	3.51399	3.46855	2.40765	2.1861	1.10134
7	9	9.1	9	0.180296	0.16652	0.496495	4.7982	4.30263	4.04228	3.84485	3.14536	1.22239
7	9.4	9.5	8	0.335601	0.188548	0.479547	1.96417	1.76426	0.463388	2.02996	1.25539	1.617
7	9.5	9.6	8	0.297846	0.278378	0.511505	4.73874	3.78856	3.74843	3.1713	2.61441	1.21301
7	15	15.1	7	0.359846	0.342661	0.430835	4.18526	4.35983	0.351385	3.11643	0.716653	4.34859
7	15.1	15.2	10	0.352587	0.307488	0.414899	4.38441	3.92275	1.45417	3.95693	2.03054	1.94871
7	15.4	15.5	14	0.202902	0.145801	0.41719	3.23644	3.53561	0.473075	4.89532	2.30192	2.12662
7	15.7	15.8	4	0.185135	0.143286	0.422796	3.01294	2.88078	2.8257	1.56771	0.969397	1.6172
7	15.8	15.9	6	0.451699	0.33585	0.539363	3.22123	2.59461	0.291613	1.96541	0.840899	2.33727
7	15.9	16	4	0.475853	0.376395	0.522558	3.67271	2.98138	0.0682227	1.30609	0.763981	1.70958
7	35.7	35.8	4	0.351662	0.328072	0.528436	3.96169	3.25667	1.61256	1.64628	1.15565	1.42455
7	36.6	36.7	5	0.445512	0.328784	0.553545	2.99929	1.55114	1.63966	1.3162	1.42721	0.922219
7	36.7	36.8	6	0.382312	0.298764	0.562628	3.16416	2.5355	1.6086	1.94283	0.903608	2.15008
7	37	37.1	9	0.466754	0.372967	0.600184	3.82877	1.82293	2.14435	2.29238	2.65342	0.863934
7	37.2	37.3	4	0.397402	0.397316	0.410298	4.12964	3.43052	1.20892	1.74235	1.02046	1.70742
8	15.5	15.6	4	0.266627	0.246578	0.403719	2.9737	1.53217	2.8311	1.09346	1.89403	0.577319
8	15.6	15.7	4	0.330656	0.259934	0.421963	1.37888	0.00858718	2.59282	0.26722	1.52406	0.175334
8	15.7	15.8	5	0.486809	0.483787	0.564494	4.41342	2.88906	1.28693	1.83556	1.66275	1.10393
8	16.1	16.2	11	0.246076	0.20758	0.470187	4.41626	3.34423	3.40662	3.54916	4.73486	0.749581
9	0.700001	0.8	4	0.185209	0.154957	0.407578	3.2301	2.7781	2.13182	1.47313	1.3192	1.11668
9	1.2	1.3	4	0.363138	0.359128	0.403927	3.59003	2.24577	2.5363	1.35939	1.53213	0.887255
9	1.4	1.5	6	0.309131	0.238939	0.434292	2.43537	1.37841	2.94799	1.02641	2.24081	0.458053
9	2.6	2.7	8	0.283628	0.21623	0.439187	2.88313	1.23101	3.1792	1.76053	3.0428	0.578589
9	3.6	3.7	5	0.230154	0.146924	0.44298	1.82771	1.69294	1.60742	1.14496	1.16869	0.979695
9	3.7	3.8	11	0.307373	0.267741	0.403291	4.12514	2.69044	2.96232	3.39055	3.73566	0.907617
9	4.4	4.5	6	0.26357	0.197139	0.441507	1.49133	0.103251	2.69687	0.574996	2.12572	0.270495
9	5.6	5.7	4	0.326218	0.306217	0.451	3.06081	1.45226	3.06204	1.02903	1.63725	0.628511
9	6.4	6.5	9	0.428262	0.425784	0.481297	5.27632	3.99842	1.65241	3.66796	2.3179	1.58245
9	6.5	6.6	4	0.452082	0.365421	0.501867	3.09807	2.47728	0.250756	1.39896	0.669672	2.08902
9	6.6	6.7	9	0.532108	0.530916	0.57433	5.31874	3.09185	1.64754	3.06266	2.3257	1.31688
9	6.7	6.8	5	0.531	0.529193	0.576014	4.37614	2.4084	1.64416	1.62943	1.39039	1.17192
9	6.9	7	4	0.309178	0.279858	0.543189	3.37512	3.30743	0.624678	1.71576	0.80513	2.13103
9	39.8	39.9	7	0.422988	0.422951	0.430201	4.62553	4.74112	-0.13993	3.34251	0.252266	13.2499
9	39.9	40	5	0.397871	0.398094	0.423389	4.13088	4.24422	-0.0344838	2.33627	0.407819	5.72869
9	40.1	40.2	5	0.401158	0.401228	0.446638	4.24829	4.12295	0.890278	2.36081	0.48098	4.90833
9	40.2	40.3	8	0.415091	0.414979	0.427547	4.75956	4.97252	-0.0964851	3.76751	0.125006	30.1386
9	40.3	40.4	6	0.399604	0.399632	0.40557	4.20203	4.58278	-0.142824	2.85823	0.117757	24.2723
9	40.9	41	4	0.463631	0.463584	0.473365	4.12045	3.33375	0.576699	1.70476	0.785673	2.16981
9	41.5	41.6	7	0.216808	0.20415	0.56044	4.54973	4.19667	2.4579	3.06018	2.29909	1.33104
9	41.9	42	8	0.199946	0.1844	0.497447	3.82754	4.00983	1.15264	3.3164	1.81844	1.82376
9	42.2	42.3	8	0.378189	0.359325	0.442965	4.63401	4.35637	0.741112	3.51663	1.41735	2.48113
9	42.3	42.4	5	0.403908	0.385878	0.537039	3.74303	2.13295	2.48756	1.52805	1.74093	0.877721
9	42.4	42.5	9	0.332758	0.321259	0.435573	5.01693	4.84715	0.932493	4.14706	1.89242	2.19141
9	43.6	43.7	9	0.226234	0.205039	0.4006	4.41575	3.97732	2.30264	3.48013	2.68806	1.29466
10	1.1	1.2	4	0.38442	0.325051	0.436869	1.4427	0.17678	3.33363	0.163483	1.43948	0.113571
10	1.2	1.3	4	0.355409	0.358468	0.448104	2.79626	3.40885	2.10478	1.41441	0.482041	2.93421
10	1.6	1.7	11	0.505208	0.475811	0.589464	5.52457	3.80673	1.33977	4.15602	2.35533	1.76452
10	2.3	2.4	6	0.284327	0.2207	0.504089	2.66972	2.74174	0.51945	2.06903	0.765708	2.70211
10	2.4	2.5	9	0.368035	0.314657	0.602126	4.11453	4.05901	0.8356	3.61544	1.07942	3.34943
10	2.7	2.8	7	0.354126	0.270747	0.590112	3.27246	3.10378	2.64263	2.50354	0.905026	2.76626
10	2.8	2.9	9	0.453477	0.392328	0.587304	3.81731	3.52969	1.38868	3.3694	0.616437	5.46593
10	2.9	3	7	0.425833	0.372664	0.587935	3.66427	1.8031	3.10537	1.84631	2.30888	0.799656
10	3	3.1	6	0.395827	0.355003	0.518796	3.86922	2.69534	1.77745	2.04616	1.68394	1.2151
10	3.1	3.2	4	0.310496	0.254144	0.424611	3.03604	1.92351	2.34865	1.22455	1.43379	0.854065
10	3.2	3.3	5	0.485048	0.480806	0.542061	3.93678	2.72971	2.13635	1.77925	1.10065	1.61654
10	3.8	3.9	5	0.336718	0.186397	0.493337	1.84467	1.62422	-0.402102	1.54092	0.434704	3.54476
10	3.9	4	9	0.388287	0.281365	0.51756	3.46336	2.51081	0.725294	3.43917	1.02747	3.34722
10	4	4.1	13	0.481182	0.480574	0.528929	5.62642	5.17043	0.585774	5.75165	0.622663	9.23718
10	4.1	4.2	8	0.264823	0.234252	0.539821	4.26573	3.0322	3.84461	2.72571	3.01495	0.904065
10	4.4	4.5	5	0.30115	0.240501	0.402974	2.95567	1.6031	2.75598	1.32156	1.86425	0.708896
10	4.6	4.7	19	0.221975	0.203419	0.401499	5.40521	5.22986	2.34101	7.93059	5.04875	1.5708
10	5.3	5.4	7	0.228532	0.212516	0.41531	4.59773	4.36889	2.10728	3.14294	2.11878	1.48337
10	5.4	5.5	9	0.201919	0.188481	0.439842	4.64139	4.57132	2.45813	4.00419	2.63416	1.5201
10	5.5	5.6	11	0.277748	0.262091	0.465144	4.82095	4.8326	1.83674	4.80245	2.22425	2.15913
10	5.9	6	5	0.368108	0.211401	0.502065	1.02568	-0.0756871	2.8417	0.639359	0.973125	0.657016
10	9.3	9.4	6	0.435337	0.4352	0.443572	3.63363	0.893177	4.07903	1.21258	2.75573	0.440021
10	39.2	39.3	12	0.375046	0.373629	0.489361	4.82592	4.43628	3.3087	4.76445	1.75937	2.70804
10	39.3	39.4	12	0.334073	0.328116	0.404343	4.83966	5.14801	2.70972	5.26763	1.18173	4.45756
10	39.4	39.5	15	0.360833	0.341427	0.443517	4.73465	5.42104	0.0479194	6.63942	0.606061	10.955
10	39.9	40	9	0.376003	0.375437	0.401388	4.76127	5.19005	-0.0506268	4.3456	0.13218	32.8764
10	40.1	40.2	4	0.372053	0.370045	0.422918	3.98653	2.63999	0.981764	2.00444	0.953029	2.10323
10	44.2	44.3	6	0.376473	0.255233	0.495652	1.9986	0.544852	2.34682	0.879311	1.94338	0.452465
10	44.4	44.5	8	0.44121	0.339264	0.627456	2.90449	0.820694	2.92361	1.34374	2.85196	0.471164
10	44.5	44.6	4	0.223275	0.173935	0.643922	4.0257	3.2945	2.92609	1.67743	1.59327	1.05282
10	46.6	46.7	6	0.432857	0.427006	0.506827	4.65075	3.86273	0.825415	2.56201	1.24623	2.05581
10	46.7	46.8	4	0.440853	0.434913	0.493261	3.75096	3.46682	0.751658	1.76257	0.465664	3.78507
10	48.9	49	9	0.411189	0.411159	0.431042	5.17081	5.00027	0.0190998	4.20259	1.17068	3.58987
10	49	49.1	6	0.415033	0.414975	0.435669	4.51932	4.43363	-0.0871759	2.84277	0.690472	4.11714
10	49.2	49.3	13	0.452484	0.450959	0.584766	5.81132	5.26179	-0.107643	5.90778	1.78202	3.31522
10	49.3	49.4	5	0.432154	0.432124	0.440299	4.33096	4.0544	-0.0165893	2.32556	0.721761	3.22206
10	49.4	49.5	4	0.446535	0.4465	0.451768	3.95455	3.75957	-0.268802	1.83645	0.484145	3.79318
10	49.5	49.6	4	0.427012	0.426883	0.4406	4.00505	3.71819	0.125411	1.83991	0.628683	2.92661
10	49.6	49.7	6	0.431658	0.431579	0.444873	4.61219	4.31233	-0.00412919	2.71811	0.857427	3.17008
10	50.1	50.2	6	0.583935	0.583905	0.593202	4.78109	3.02699	0.282518	2.19372	1.00784	2.17666
10	50.2	50.3	8	0.351215	0.202	0.562323	1.79357	2.11186	-0.302214	2.24811	0.0987126	22.7743
11	4.5	4.6	5	0.490858	0.488758	0.533546	4.40447	2.859	1.46974	1.81916	1.3175	1.38077
11	4.8	4.9	12	0.303201	0.253956	0.557408	4.22182	2.56484	3.43382	3.48777	4.41018	0.790845
11	4.9	5	5	0.297657	0.226991	0.582439	2.72601	1.83801	2.43023	1.19265	1.74344	0.684079
11	6.6	6.7	5	0.395383	0.395327	0.407497	4.48475	3.79882	1.16716	2.17433	1.18913	1.8285
11	6.7	6.8	6	0.344692	0.339602	0.410683	4.74496	3.97637	1.94062	2.61111	1.74585	1.49561
11	10.3	10.4	4	0.474149	0.473991	0.498284	3.95023	2.23445	2.14264	1.34598	1.34401	1.00147
11	11.4	11.5	10	0.384194	0.335956	0.527051	4.77658	3.24443	2.60664	3.45978	3.15587	1.0963
11	25.1	25.2	5	0.394734	0.394629	0.402459	4.12291	2.29846	2.7784	1.61506	2.1983	0.734686
11	26.2	26.3	5	0.391567	0.225699	0.585106	0.905925	1.28372	1.24501	0.344409	1.25482	0.274469
12	0.900001	1	15	0.370645	0.317023	0.430182	3.85707	1.44172	3.87022	3.05764	5.98987	0.510469
12	1	1.1	7	0.350375	0.351177	0.413025	3.97487	1.65774	4.313	1.80807	3.27279	0.552455
12	1.3	1.4	9	0.346065	0.32165	0.46034	3.65115	1.31657	4.58123	2.02791	3.80618	0.532794
12	4.5	4.6	5	0.347862	0.318045	0.412615	3.34182	2.01335	3.16953	1.24608	2.06404	0.603709
12	7.3	7.4	7	0.228353	0.21536	0.417919	3.6823	2.68905	2.93482	2.30939	2.56387	0.900744
12	34.3	34.4	7	0.604571	0.603064	0.65303	5.02268	3.51164	0.183844	2.73813	0.337221	8.11969
13	24.6	24.7	4	0.252582	0.240874	0.461424	2.4797	1.79121	3.38223	0.954231	1.45856	0.654228
13	24.8	24.9	4	0.427146	0.437791	0.542002	2.38046	1.38348	3.75105	0.340235	1.91785	0.177404
13	28.2	28.3	14	0.21092	0.154276	0.435586	4.16889	3.49457	2.78794	4.81118	4.09268	1.17556
13	28.4	28.5	12	0.244881	0.197672	0.466171	4.90142	4.22581	2.72302	4.75678	3.72484	1.27704
13	28.9	29	12	0.194277	0.15278	0.432983	3.69642	3.28198	2.56118	4.06299	3.16803	1.2825
13	29.5	29.6	6	0.289294	0.232622	0.42246	3.58956	2.90769	1.85231	2.17028	1.76871	1.22704
13	29.7	29.8	8	0.207275	0.173795	0.459671	3.60705	3.46036	2.18063	3.0323	1.92523	1.57503
13	30.7	30.8	10	0.265169	0.21819	0.476676	4.35489	3.22004	2.99231	3.68835	3.03528	1.21516
13	31	31.1	8	0.255501	0.20185	0.421989	3.83886	3.1126	2.24079	2.82282	2.40656	1.17297
13	31.1	31.2	12	0.264499	0.233101	0.488259	4.7595	4.02703	2.75526	4.51205	3.59653	1.25456
13	31.3	31.4	6	0.184679	0.159616	0.482894	3.86811	3.08608	3.12491	2.22716	2.28072	0.976516
13	31.9	32	8	0.400639	0.370755	0.498395	4.8566	3.68317	1.82391	3.10202	2.203	1.40809
13	32	32.1	5	0.362176	0.311584	0.442827	3.20136	1.62156	2.73498	1.32466	1.82522	0.725754
13	32.1	32.2	9	0.444792	0.444363	0.493454	5.36771	3.73742	2.04771	3.40645	2.54219	1.33997
13	32.2	32.3	7	0.392124	0.36133	0.456986	4.62107	3.50292	1.83121	2.68603	1.94197	1.38315
13	32.3	32.4	6	0.414685	0.410802	0.491384	4.49613	2.96179	2.35894	2.12933	1.92701	1.10499
13	32.4	32.5	9	0.399698	0.336008	0.464844	4.28566	2.79512	2.13887	2.85489	2.66608	1.07082
13	32.5	32.6	4	0.349077	0.274314	0.495691	3.23843	2.43003	1.58499	1.36396	1.14542	1.19079
13	33.5	33.6	5	0.322953	0.238836	0.412569	2.82108	1.84866	1.55293	1.43261	1.5798	0.90683
13	33.7	33.8	4	0.258255	0.15643	0.57349	2.5455	2.06524	1.96922	1.26623	1.03378	1.22485
13	34.3	34.4	4	0.380567	0.352665	0.467662	3.81703	2.49188	2.39977	1.40376	1.42813	0.982936
13	34.5	34.6	5	0.446097	0.445442	0.461433	4.44309	2.973	1.93771	1.91356	1.56924	1.21942
13	34.8	34.9	4	0.49922	0.454601	0.628962	3.37814	2.74718	0.579004	1.50044	0.426994	3.51396
13	37.5	37.6	16	0.221304	0.220483	0.557497	4.62893	5.12026	2.57757	6.90762	2.39194	2.88787
13	37.8	37.9	5	0.530821	0.491712	0.672025	3.65312	1.74088	2.0889	1.41092	1.33565	1.05635
13	40.2	40.3	6	0.272966	0.178948	0.529957	2.00315	3.00834	1.10059	1.28062	1.40945	0.908596
13	40.9	41	8	0.258547	0.226605	0.438255	4.31316	3.65224	3.35561	3.11924	2.48823	1.2536
14	1.6	1.7	8	0.155804	0.143566	0.46956	4.74244	4.42211	3.04867	3.5404	2.94859	1.20071
14	1.7	1.8	15	0.383324	0.377199	0.52114	5.3737	2.88058	4.27713	4.61015	6.19156	0.744586
14	1.9	2	5	0.318987	0.315085	0.492824	4.24452	2.91264	2.72922	1.88258	2.18712	0.860758
14	2.5	2.6	7	0.326626	0.303126	0.42002	3.83078	2.88644	2.37125	2.44193	2.04781	1.19246
14	4.6	4.7	11	0.270446	0.23792	0.435057	4.55058	4.48218	1.18131	4.6634	2.48569	1.8761
14	4.9	5	10	0.280051	0.240409	0.459316	4.4767	4.15213	1.48454	4.09096	2.48666	1.64516
14	5.1	5.2	11	0.202105	0.166822	0.399957	4.05462	4.1521	1.96063	4.08652	3.06342	1.33397
14	6.1	6.2	5	0.429281	0.344158	0.525551	2.21279	0.203066	2.13284	0.603551	2.37195	0.254454
14	6.5	6.6	7	0.259964	0.165484	0.585235	2.46568	1.6563	1.75774	1.78686	1.96169	0.910878
14	6.7	6.8	6	0.486404	0.483687	0.655225	4.27118	2.91202	1.11901	2.1841	1.4115	1.54736
14	7	7.1	8	0.4008	0.392969	0.513837	4.78209	2.79845	3.2535	2.65049	3.03654	0.872865
14	7.1	7.2	6	0.303235	0.209932	0.531896	3.06784	2.41099	1.30113	1.87591	1.71871	1.09146
14	9.7	9.8	7	0.23175	0.222943	0.492612	4.88864	4.11981	3.22116	3.04942	2.73792	1.11377
14	47.6	47.7	6	0.213597	0.186759	0.638127	3.96268	3.50521	2.85477	2.41565	1.9298	1.25176
15	0.700001	0.8	10	0.251339	0.220766	0.415087	4.79562	4.13475	2.65017	4.12698	3.30134	1.25009
15	1.5	1.6	6	0.455403	0.441395	0.531235	4.37972	2.35738	2.71938	1.89022	2.16677	0.872368
15	1.7	1.8	6	0.400839	0.36042	0.542393	3.89929	2.61036	2.73963	1.72695	2.16139	0.799
16	1.2	1.3	4	0.469912	0.424787	0.575572	3.92907	3.24342	1.87038	1.68444	0.46018	3.66039
16	1.3	1.4	6	0.375424	0.332849	0.574544	3.80901	2.55762	3.30775	1.98778	1.81689	1.09406
16	1.4	1.5	5	0.251259	0.205118	0.533697	2.1563	0.836556	3.06829	0.828969	2.02311	0.40975
16	1.5	1.6	8	0.347403	0.329056	0.505062	4.65105	3.58376	3.70671	3.39365	1.88498	1.80036
16	5.5	5.6	7	0.408101	0.407017	0.523168	4.66447	3.25789	2.16616	2.62069	2.18273	1.20065
16	6.2	6.3	7	0.277382	0.193976	0.549912	2.8152	2.6566	0.580969	2.33226	1.3196	1.7674
16	6.5	6.6	8	0.266797	0.185362	0.578349	2.92716	2.92794	0.41017	2.72121	1.41182	1.92745
16	32.3	32.4	4	0.223895	0.215865	0.434102	3.09472	2.86627	1.45537	1.54162	1.1057	1.39425
16	37.7	37.8	5	0.1987	0.205199	0.401524	4.13123	3.17307	3.53241	1.93337	2.11329	0.914863
17	0.600001	0.7	9	0.188455	0.191009	0.419633	4.42482	2.82263	4.88089	2.92485	4.37987	0.667794
17	6.4	6.5	4	0.461712	0.461619	0.471015	4.13424	3.33561	0.6145	1.70537	0.807665	2.11148
17	7.6	7.7	4	0.36458	0.309329	0.40667	2.91053	3.17121	-0.310071	1.68527	0.349363	4.82384
17	7.7	7.8	5	0.431259	0.431049	0.454991	4.24718	4.15053	-0.360301	2.36503	0.57281	4.12882
17	7.9	8	6	0.232973	0.191638	0.405839	3.31633	3.5255	0.840327	2.45945	1.09803	2.23988
17	11.4	11.5	8	0.165444	0.160188	0.424975	4.83385	3.87622	4.13775	3.23188	3.55327	0.909551
17	41.2	41.3	5	0.260137	0.243801	0.401803	2.82759	1.42297	3.76547	1.24199	1.95273	0.636028
18	0.700001	0.8	4	0.242553	0.142052	0.429637	1.5574	1.37524	1.23794	0.820964	1.04428	0.786153
18	0.900001	1	10	0.265089	0.213222	0.417915	3.83621	3.24073	2.57307	3.19926	3.23189	0.989904
18	2	2.1	8	0.304821	0.242053	0.408991	3.86434	3.00726	1.76462	2.5021	2.4421	1.02457
18	3.3	3.4	8	0.276861	0.243393	0.448074	1.06947	0.214114	3.05715	0.164686	2.93598	0.0560923
18	48.8	48.9	6	0.321167	0.280418	0.490688	4.08851	3.42705	1.71912	2.39611	1.7094	1.40173
18	49.1	49.2	11	0.227972	0.186045	0.514397	4.31177	4.06063	1.71396	4.34575	2.86246	1.51819
18	49.2	49.3	5	0.410327	0.405744	0.519148	4.26364	2.75859	2.42015	1.76542	1.70565	1.03504
18	49.3	49.4	8	0.446487	0.446251	0.477381	4.77033	2.2914	3.52605	2.35027	3.156	0.744699
18	49.4	49.5	5	0.412549	0.412527	0.419508	4.3236	2.64565	2.70003	1.7674	1.88186	0.939177
18	49.5	49.6	5	0.30534	0.185099	0.502734	2.07052	1.45802	1.10795	1.07238	2.02124	0.530556
18	52.8	52.9	7	0.196221	0.1868	0.409535	4.63019	4.45155	2.34949	3.26484	2.27937	1.43234
18	53.2	53.3	6	0.404838	0.397092	0.457541	4.57484	3.14043	2.35605	2.23907	1.98452	1.12827
18	53.3	53.4	4	0.454982	0.454852	0.479887	3.98122	2.38375	2.14362	1.4001	1.37918	1.01517
18	53.5	53.6	11	0.391122	0.340187	0.43786	4.7372	3.29992	2.20596	3.82285	3.22376	1.18584
19	0.900001	1	7	0.296788	0.250007	0.424474	2.11666	0.482335	3.45071	0.88259	2.87743	0.306729
19	1.3	1.4	6	0.26737	0.245108	0.425135	4.38231	3.4078	3.02414	2.39846	2.32157	1.03312
19	3.4	3.5	5	0.298032	0.243872	0.483956	1.69938	0.424885	3.04405	0.368242	1.99858	0.184252
19	6.9	7	7	0.47302	0.472954	0.478612	4.2939	1.45281	3.74971	1.69866	3.01114	0.564125
19	7.1	7.2	4	0.4778	0.477705	0.487124	3.52509	1.15751	3.10625	0.947081	1.70893	0.554195
19	7.2	7.3	5	0.448966	0.447382	0.479432	3.68024	1.20536	3.56539	1.15646	2.11119	0.547776
19	7.3	7.4	10	0.399424	0.398968	0.477266	5.09125	3.01453	3.34873	3.3055	3.69504	0.894578
19	34.1	34.2	4	0.412182	0.412359	0.427347	2.44287	-0.0779536	3.77497	0.51346	1.96485	0.261323
19	34.4	34.5	4	0.417695	0.417709	0.430611	2.34695	-0.18227	3.77592	0.469338	1.96077	0.239364
19	34.5	34.6	8	0.212739	0.14952	0.450903	0.474717	-0.20339	1.89525	0.0994807	2.27898	0.0436514
19	35	35.1	5	0.343201	0.347618	0.441136	2.98166	0.940772	4.06989	0.876211	2.45938	0.356273
19	43	43.1	4	0.341763	0.228062	0.468827	2.55003	1.98472	1.00322	1.26381	0.968354	1.30511
19	44.5	44.6	5	0.533382	0.533042	0.551487	3.91071	1.15409	2.98742	1.15977	1.99333	0.581825
19	44.6	44.7	5	0.506257	0.505472	0.544314	4.1299	1.76505	2.66173	1.39808	1.84928	0.756013
19	44.7	44.8	8	0.66492	0.662311	0.689215	5.15309	2.32921	0.300355	2.39124	1.34268	1.78095
19	44.8	44.9	6	0.539598	0.366384	0.661876	2.20097	1.07972	1.57769	0.70995	1.60691	0.441811
19	44.9	45	4	0.657685	0.650547	0.745951	3.85163	1.34728	1.47301	1.01189	0.898405	1.12632
19	45.1	45.2	5	0.615791	0.514912	0.681319	3.4806	1.82648	0.621834	1.19429	1.00035	1.19387
19	45.2	45.3	6	0.531489	0.388003	0.590072	2.76843	1.09241	1.83477	0.928879	1.7403	0.533746
19	45.3	45.4	10	0.621983	0.621153	0.644917	5.38932	2.25738	1.46647	2.84941	2.49385	1.14257
19	45.4	45.5	11	0.633106	0.585003	0.67094	5.05772	2.46713	0.782788	2.99701	2.18816	1.36965
19	45.5	45.6	5	0.597395	0.497426	0.683008	3.13139	1.2071	1.4589	0.961682	1.29109	0.744861
19	45.6	45.7	6	0.595602	0.463759	0.712892	3.61068	1.64691	0.941893	1.58425	1.13918	1.39069
19	49.3	49.4	12	0.360791	0.338908	0.438815	5.27046	3.66065	3.07192	4.36794	4.16272	1.0493
19	49.5	49.6	9	0.416415	0.355041	0.484089	4.36183	2.84433	2.06454	2.94357	2.61049	1.12759
20	0.200001	0.3	10	0.29018	0.246929	0.449479	3.97195	3.18066	2.27441	3.44801	2.70478	1.27478
20	0.500001	0.6	5	0.369588	0.250852	0.424363	2.64653	2.38676	0.0516301	1.66016	0.75582	2.1965
20	1.2	1.3	4	0.357344	0.263773	0.507223	2.59426	1.70561	1.39086	1.14431	1.10093	1.0394
20	2.1	2.2	5	0.29581	0.225742	0.401939	3.11314	2.53551	1.42444	1.72265	1.33985	1.2857
20	42.7	42.8	5	0.380719	0.373625	0.488285	3.84073	1.94904	3.30007	1.45936	2.11996	0.68839
20	42.8	42.9	10	0.256254	0.228298	0.49948	4.3617	3.3593	3.81857	3.60097	3.4282	1.0504
20	44.7	44.8	4	0.505841	0.461519	0.577357	3.58332	2.62652	0.655747	1.45336	0.640355	2.26962
20	44.9	45	8	0.603381	0.603121	0.622995	5.1542	2.64342	0.990313	2.59662	1.75179	1.48227
20	45.3	45.4	5	0.594253	0.561563	0.635126	3.95901	1.83596	1.0305	1.43631	1.16895	1.22872
20	45.5	45.6	4	0.369666	0.290763	0.59596	2.39406	1.35727	2.16689	1.02372	1.10725	0.924561
20	45.6	45.7	6	0.396638	0.373085	0.602554	4.51301	3.92973	0.894623	2.61128	1.31872	1.98016
20	45.7	45.8	8	0.405048	0.349341	0.610187	3.91675	3.44622	0.816657	3.00243	1.26696	2.36979
20	45.8	45.9	5	0.23688	0.191597	0.436738	2.82035	2.46092	1.66666	1.71498	1.21633	1.40996
20	46.6	46.7	11	0.290614	0.245544	0.440396	4.35932	3.75194	2.28369	3.82369	3.30145	1.15819
20	46.7	46.8	5	0.300381	0.234713	0.417067	3.18147	2.61234	1.3713	1.76984	1.33563	1.3251
20	46.8	46.9	9	0.314629	0.26554	0.420427	2.92416	2.68928	2.23969	2.04283	2.46249	0.829579
20	47.2	47.3	7	0.278868	0.248465	0.503371	4.09995	3.57747	2.64463	2.42249	2.43238	0.995934
20	47.6	47.7	8	0.36959	0.32376	0.569824	3.37256	1.41761	3.06352	1.87594	2.96347	0.633021

## Sheet: Supplementary Table S7
Supplementary Table S7: The six SNPs close to the Dt1 gene (Chromosome 19) that differentiate 284 US cultivars from north (from 00 to IV MG) and south (from V to IX MG) according to their growth habit.
								Indeterminate	Indeterminate	Indeterminate	Indeterminate	Indeterminate	Indeterminate	Indeterminate	Indeterminate	Indeterminate	Indeterminate	Indeterminate	Indeterminate	Indeterminate	Indeterminate	Indeterminate	Indeterminate	Indeterminate	Indeterminate	Indeterminate	Indeterminate	Indeterminate	Indeterminate	Indeterminate	Indeterminate	Indeterminate	Indeterminate	Indeterminate	Indeterminate	Indeterminate	Indeterminate	Indeterminate	Indeterminate	Indeterminate	Indeterminate	Indeterminate	Indeterminate	Indeterminate	Indeterminate	Indeterminate	Indeterminate	Indeterminate	Indeterminate
								North	North	North	North	North	North	North	North	North	North	North	North	North	North	North	North	North	North	North	North	North	North	North	North	North	North	North	North	North	North	North	North	North	North	North	North	North	North	North	North	North	North
					MAF			00	00	00	00	00	00	00	0	0	0	0	0	0	0	0	0	0	0	0	0	0	0	I	I	I	I	I	I	I	I	I	I	I	I	I	I	I	I	I	I	I	I
SNP	alleles	chrom	pos	FST	GENERAL	NORTH	SOUTH	Ada	Agassiz	Chico	Daksoy	Glacier	McCall	Pembina	Clay	Danatto	Dassel	Dawson	Evans	Grant	MN0302	MN0901	Nornatto	Ozzie	Simpson	Surge	Swift	Walsh	Wilkin	A-100	Alpha	Archer	Bell	Bert	BSR101	Chippewa64	Coles	Disoy	Dunn	Faribault	Felix	Freeborn	Granite	Hardin	Hodgson	Hodgson78	HP201	HP202	HP203
ss715635425	A/C	19	45204441	0.569502	0.653251	0.130952	0.252212	A	A	A	A	A	A	A	A	A	A	A	A	A	A	A	A	A	A	A	A	A	A	A	A	A	A	A	A	A	A	A	A	A	A	A	A	A	A	A	A	A	A
ss715635451	A/C	19	45240169	0.0109207	0.0588235	0.0454545	0.0833333	C	A	A	A	A	A	C	A	C	A	A	A	C	A	A	A	A	A	A	A	C	A	A	C	A	A	A	A	A	A	A	C	A	A	A	A	A	A	A	A	A	A
ss715635453	C/A	19	45253682	0.0104235	0.059098	0.0455635	0.0840708	A	C	C	C	C	C	A	C	A	C	C	C	A	C	C	C	C	C	C	C	A	C	C	A	C	C	C	C	C	C	C	A	C	C	C	C	C	C	C	C	C	C
ss715635454	A/G	19	45266984	0.566198	0.371476	0.135417	0.214612	A	A	A	A	A	A	A	A	A	A	A	A	A	A	A	A	A	A	A	A	A	A	A	A	A	A	A	A	A	A	A	A	A	A	A	A	A	A	A	A	A	A
ss715635456	T/C	19	45273019	0.590072	0.35625	0.128329	0.229075	T	T	T	T	T	T	T	T	T	T	T	T	T	T	T	T	T	T	T	T	T	T	T	T	T	T	T	T	T	T	T	T	T	T	T	T	T	T	T	T	T	T
ss715635458	C/T	19	45292930	0.580902	0.339683	0.1247	0.239437	C	C	C	C	C	C	C	C	C	C	C	C	C	C	C	C	C	C	C	C	C	C	C	C	C	C	C	C	C	C	C	C	C	C	C	C	C	C	C	C	C	C
[truncated: 243 more columns]

## Sheet: Supplementary Table S8
Supplementary Table S8: FST analysis and allele distribution for two genomic regions (chromosome 13) in disease resistance cluster gene that differentiate north (from 00 to IV MG) and south (from V to IX MG) cultivar groups in the United States germplasm.
								North	North	North	North	North	North	North	North	North	North	North	North	North	North	North	North	North	North	North	North	North	North	North	North	North	North	North	North	North	North	North	North	North	North	North	North	North	North	North	North	North	North
					MAF			00	00	00	00	00	00	00	00	00	00	00	00	00	0	0	0	0	0	0	0	0	0	0	0	0	0	0	0	0	0	0	0	0	0	0	0	0	0	0	0	0	0
SNP	alleles	chrom	pos	FST	GENERAL	NORTH	SOUTH	Ada	Agassiz	BlackJet	Chico	Daksoy	Glacier	Jim	McCall	Norman	ORG83-151	ORG83-71	ORG83-9	Pembina	A6	Barnes	Clay	Council	Danatto	Dassel	Dawson	Evans	Glenwood	Grande	Grant	Hendricks	Lambert	LaMoure	M87-1569	Minnatto	MN0201	MN0301	MN0302	MN0901	Nannonatto	Norchief	Nornatto	Norpro	Ozzie	ProSoy	Proto	Sargent	Simpson
ss715614843	C/A	13	29716695	0.310461	0.49454	0.349515	0.213974	A	A	C	A	A	C	A	A	A	A	A	A	A	C	A	A	A	A	A	A	A	A	C	C	A	A	A	A	C	A	A	A	A	A	C	A	C	A	A	C	A	A
ss715614844	T/C	13	29741893	0.459671	0.295775	0.115663	0.370536	T	T	C	T	T	T	T	T	T	T	T	T	T	T	T	T	T	T	T	T	T	T	T	C	T	T	T	T	T	T	T	T	T	T	C	T	T	T	T	T	T	T
ss715614845	A/G	13	29748262	0.0405801	0.283439	0.331683	0.196429	G	G	A	G	G	A	G	R	G	G	G	G	G	A	G	G	G	G	G	G	G	A	A	A	G	G	G	G	A	G	G	G	G	G	A	G	-	G	G	A	G	R
ss715614847	A/G	13	29751552	0.0333161	0.191523	0.231144	0.119469	A	A	-	A	A	G	A	A	A	A	A	A	A	G	A	A	A	A	A	A	A	A	G	A	A	A	A	A	G	A	A	A	A	A	A	A	G	A	A	G	A	A
ss715614849	G/T	13	29756692	0.0583954	0.411303	0.474453	0.29646	T	T	G	T	T	T	T	T	T	T	T	T	T	G	T	T	T	T	T	T	T	G	G	T	T	T	T	T	G	T	T	T	T	T	T	T	G	T	T	G	T	T
ss715614850	C/T	13	29757687	0.242861	0.329688	0.457421	0.100437	C	C	C	C	C	C	C	C	C	C	C	C	C	T	C	C	C	C	C	C	C	T	T	C	C	C	C	C	T	C	C	C	C	C	C	C	T	C	C	T	C	C
ss715614851	C/A	13	29761581	0.228727	0.218354	0.327586	0.0221239	C	C	C	C	C	M	C	C	C	C	C	C	C	C	C	C	C	C	C	C	C	A	C	C	C	C	C	C	C	C	C	C	C	C	C	C	C	C	C	C	C	C
ss715614858	C/T	13	29799152	0.0163454	0.0820433	0.100962	0.0478261	C	C	C	C	C	T	C	C	C	C	C	C	C	C	C	C	C	C	C	C	C	C	C	C	C	C	C	C	C	C	C	C	C	C	C	C	C	C	C	C	C	C
ss715615220	A/G	13	31902486	0.399398	0.461538	0.356796	0.128889	G	G	A	G	G	A	G	G	G	G	G	G	G	A	G	G	G	G	G	G	G	G	A	A	G	G	G	G	A	G	G	G	G	G	A	G	A	G	G	A	G	G
ss715615222	T/G	13	31921097	0.00490059	0.208202	0.227384	0.173333	T	T	G	T	T	T	T	T	T	T	T	T	T	G	T	T	T	T	T	T	T	T	G	G	T	T	T	T	G	T	T	T	T	T	G	T	G	T	G	G	T	T
ss715615227	C/A	13	31950419	0.383212	0.479339	0.340206	0.156682	A	A	C	A	A	A	A	A	A	A	A	A	-	C	A	A	A	A	A	A	A	A	C	C	A	A	A	M	C	A	A	A	A	A	C	A	C	A	C	C	A	A
ss715615228	G/A	13	31956416	0.463032	0.470313	0.269417	0.166667	A	A	G	A	A	A	A	A	A	A	A	A	A	G	A	A	A	A	A	A	A	A	G	G	A	A	A	A	G	A	A	A	A	A	G	A	G	A	G	G	A	A
ss715615229	T/G	13	31963203	0.474673	0.470313	0.26699	0.162281	G	G	T	G	G	G	G	G	G	G	G	G	G	T	G	G	G	G	G	G	G	G	T	T	G	G	G	G	T	G	G	G	G	G	T	G	-	G	T	T	G	G
ss715615231	C/T	13	31977980	0.495789	0.499208	0.289926	0.120536	T	T	C	T	T	C	T	T	T	T	T	T	T	C	T	T	T	T	T	T	T	T	C	C	T	T	T	T	C	T	T	T	T	T	C	T	C	T	C	C	T	T
ss715615232	G/A	13	31983897	0.246643	0.334416	0.200508	0.427928	G	G	A	G	G	G	G	G	G	G	G	G	R	G	G	G	G	G	G	G	G	G	G	G	G	G	G	G	A	G	G	G	G	G	G	G	A	G	A	A	G	R
ss715615233	C/T	13	31994939	0.498395	0.494505	0.295122	0.114537	T	T	C	T	T	C	T	T	T	T	T	T	T	C	T	T	T	T	T	T	T	T	C	C	T	T	T	T	C	T	T	T	T	T	C	T	C	T	C	C	T	T
[truncated: 629 more columns]

## Sheet: Supplementary Table S9
Supplementary Table S9: Total of SNPs with FST > 0.4 in a comparison between north (from 00 to IV MG) and south (from V to IX MG) breeding programs in the United States.
								North	North	North	North	North	North	North	North	North	North	North	North	North	North	North	North	North	North	North	North	North	North	North	North	North	North	North	North	North	North	North	North	North	North	North	North	North	North	North	North	North	North
								00	00	00	00	00	00	00	00	00	00	00	00	00	0	0	0	0	0	0	0	0	0	0	0	0	0	0	0	0	0	0	0	0	0	0	0	0	0	0	0	0	0
SNP	Alleles	Chrom.	Position	FST	Publication GWAS QTL name	Publication Original name	Reference	Ada	Agassiz	BlackJet	Chico	Daksoy	Glacier	Jim	McCall	Norman	ORG83-151	ORG83-71	ORG83-9	Pembina	A6	Barnes	Clay	Council	Danatto	Dassel	Dawson	Evans	Glenwood	Grande	Grant	Hendricks	Lambert	LaMoure	M87-1569	Minnatto	MN0201	MN0301	MN0302	MN0901	Nannonatto	Norchief	Nornatto	Norpro	Ozzie	ProSoy	Proto	Sargent	Simpson
ss715578509	T/G	1	1423756	0.416035	-	-	-	T	T	T	T	T	T	T	T	T	T	T	T	T	T	T	T	T	T	T	T	T	T	T	T	T	T	T	T	G	T	T	T	T	T	T	T	T	T	T	T	T	T
ss715578527	T/C	1	1486712	0.469132	-	-	-	T	T	T	T	C	T	C	T	T	T	T	T	C	T	T	T	T	C	T	T	T	T	C	C	C	T	T	T	T	C	T	T	T	C	T	C	T	T	T	T	T	T
ss715578533	G/A	1	1498823	0.45683	-	-	-	G	G	G	G	A	G	A	G	G	G	G	G	A	G	G	G	G	A	G	G	G	G	A	A	A	G	G	G	G	A	G	G	G	A	G	A	G	G	G	G	G	G
ss715578540	A/C	1	1516846	0.484053	-	-	-	A	A	A	A	A	A	A	A	A	A	A	A	A	A	A	A	A	A	A	A	A	A	A	A	A	A	A	A	A	A	A	A	A	A	A	A	A	A	A	A	A	A
ss715578610	C/A	1	1745945	0.491414	-	-	-	C	C	C	C	A	C	A	C	C	C	C	C	A	C	C	C	C	A	C	C	C	C	A	A	A	C	C	C	C	A	C	C	C	A	C	A	C	C	C	C	C	M
ss715578913	C/A	1	2944680	0.459485	-	-	-	C	C	C	C	A	A	A	A	C	C	C	C	A	A	C	A	C	A	A	C	C	C	A	A	C	C	C	C	C	A	C	A	C	A	C	C	C	C	C	C	C	C
ss715578957	G/T	1	3080035	0.417081	-	-	-	T	T	G	T	G	G	G	G	T	T	T	T	G	G	T	G	T	G	G	T	T	T	G	G	T	T	T	T	T	G	T	G	T	G	T	T	T	T	T	T	T	T
ss715579104	T/C	1	3530881	0.488355	-	-	-	T	T	C	T	C	T	C	T	T	T	T	T	C	T	T	T	T	C	T	T	T	T	C	T	T	T	T	Y	C	C	T	T	T	C	T	T	T	T	T	T	T	T
ss715579139	C/T	1	3595146	0.489078	-	-	-	C	C	T	C	T	C	T	C	C	C	C	C	T	C	C	C	C	T	C	C	C	C	T	C	C	C	C	C	C	T	C	C	C	T	C	C	C	C	C	C	C	C
ss715579286	A/G	1	3917724	0.413379	-	-	-	A	A	A	A	A	A	A	A	A	A	A	A	A	G	A	A	A	G	A	A	A	A	A	A	A	A	A	A	A	A	A	A	A	G	A	A	A	A	A	A	A	A
ss715579291	A/G	1	3926357	0.493166	-	-	-	A	A	A	A	A	A	A	A	A	A	A	A	A	G	A	A	A	G	A	A	A	A	A	A	A	A	A	A	A	A	A	A	A	G	A	A	A	A	A	A	A	A
ss715579294	A/G	1	3932050	0.471059	-	-	-	A	A	A	A	A	A	A	A	A	A	A	A	A	A	A	A	A	G	A	A	A	A	A	A	A	A	A	R	A	A	A	A	A	G	A	A	A	A	A	A	A	A
ss715579324	G/A	1	4015639	0.472997	-	-	-	G	G	G	G	G	G	G	R	G	G	G	G	G	A	G	G	G	G	G	G	G	G	G	G	G	G	G	G	G	G	G	G	G	G	G	G	G	G	G	G	G	G
ss715579327	G/A	1	4023442	0.518951	Shoot Fe 1-g1, Shoot B 1-g1	Shoot Iron Content, Shoot Boron Content	Dhanapal et al. 2018	A	A	G	G	G	G	G	G	G	G	G	A	G	G	A	G	A	G	G	A	A	A	G	G	A	A	A	-	A	G	A	G	A	G	A	G	A	A	G	G	A	A
ss715579332	C/T	1	4034488	0.528503	-	-	-	T	T	C	C	C	C	C	C	C	C	C	T	C	C	T	C	T	C	C	T	T	T	C	C	T	T	T	T	T	C	T	C	T	C	T	C	T	T	C	C	T	T
ss715579335	C/T	1	4040493	0.517912	-	-	-	T	T	C	C	C	C	C	C	C	C	C	T	C	C	T	C	T	C	C	T	T	T	C	C	T	T	T	Y	T	C	T	C	T	C	T	C	-	T	C	C	T	T
ss715579338	G/A	1	4042298	0.495273	-	-	-	A	A	G	G	G	G	G	G	G	G	G	A	G	G	A	G	A	G	G	A	A	A	G	G	A	A	A	A	G	G	A	G	A	G	A	G	A	A	G	G	A	A
ss715579345	A/G	1	4067425	0.50751	-	-	-	G	G	A	A	A	A	A	A	A	A	A	G	A	A	G	A	G	A	A	G	G	G	A	A	G	G	G	G	A	A	G	A	G	A	G	A	G	G	A	A	G	R
ss715579351	A/G	1	4075049	0.504006	-	-	-	G	G	A	A	A	A	A	A	A	A	A	G	A	A	G	A	G	A	A	G	G	G	A	A	G	G	G	G	A	A	G	A	G	A	G	A	G	G	A	A	G	R
ss715579357	C/T	1	4093842	0.512737	-	-	-	T	T	C	C	C	C	C	C	C	C	C	T	-	C	T	C	T	C	C	T	T	T	C	C	T	T	T	-	C	T	T	C	T	C	T	C	T	T	C	C	T	T
ss715579368	T/G	1	4117729	0.469442	-	-	-	G	G	T	T	T	G	T	G	T	T	T	G	G	T	G	T	G	T	T	G	G	G	T	T	G	G	G	G	T	G	G	T	G	T	G	T	G	G	T	T	G	K
ss715579217	A/G	1	38890432	0.406258	-	-	-	G	G	A	G	A	A	A	A	A	A	G	G	A	A	A	G	G	G	G	G	G	G	A	A	G	G	A	G	A	G	G	G	G	G	G	G	G	G	G	A	A	A
ss715579287	G/A	1	40359069	0.448838	-	-	-	G	G	A	G	G	A	G	A	A	G	G	G	A	G	G	G	G	G	G	G	G	G	G	A	G	G	A	G	G	G	G	G	G	G	G	G	G	G	G	A	G	G
ss715579288	C/A	1	40383855	0.430673	-	-	-	C	C	A	C	C	A	C	A	A	C	C	C	A	C	C	C	C	C	C	C	C	C	C	A	C	C	A	C	C	C	C	C	C	C	C	C	C	C	C	A	C	-
ss715579290	G/A	1	40427922	0.420145	-	-	-	G	G	A	G	G	A	G	A	A	G	-	-	A	G	G	G	G	G	G	G	G	G	G	A	G	G	A	G	G	G	G	-	G	G	G	G	G	G	G	A	G	G
ss715579292	T/C	1	40449654	0.415825	-	-	-	T	T	C	T	T	C	T	C	C	T	-	-	C	T	T	T	T	T	T	T	T	T	T	C	T	T	C	T	T	T	T	-	T	T	T	T	T	T	T	C	T	T
ss715579300	G/A	1	40652161	0.431026	-	-	-	G	G	A	G	G	A	G	A	A	G	G	G	A	G	G	G	G	G	G	G	G	G	G	A	G	G	A	G	G	G	G	G	G	G	G	G	G	G	G	A	G	G
ss715579308	G/A	1	40910831	0.434776	-	-	-	G	G	A	G	G	A	G	A	A	G	G	G	A	G	G	G	G	G	G	G	G	G	G	A	G	G	A	G	G	G	G	G	G	G	G	G	G	G	G	A	G	G
ss715579310	T/C	1	40936653	0.428134	-	-	-	T	T	C	T	T	C	T	C	C	T	T	T	C	T	T	T	T	T	T	T	T	T	T	C	T	T	C	T	T	T	T	T	T	T	T	T	T	T	T	C	T	T
ss715579311	T/C	1	40964222	0.431124	-	-	-	T	T	C	T	T	C	T	C	C	T	T	T	C	T	T	T	T	T	T	T	T	T	T	C	T	T	C	T	T	T	T	T	T	T	T	T	T	T	T	C	T	T
ss715579312	C/T	1	41020729	0.421275	-	-	-	C	C	T	C	C	Y	C	Y	T	C	C	C	T	C	C	C	C	C	C	C	C	C	C	T	C	C	T	C	C	C	C	C	C	C	C	C	C	C	C	T	C	Y
ss715579393	A/G	1	42448605	0.40005	-	-	-	A	A	G	A	A	R	A	G	G	A	G	G	G	A	A	A	A	A	A	A	A	A	A	G	A	A	G	A	A	A	A	A	A	A	A	A	A	A	A	G	A	A
ss715579500	C/T	1	45269288	0.533726	-	-	-	C	C	C	C	C	C	C	C	C	C	C	C	C	C	C	C	C	C	C	C	C	C	C	C	C	C	C	C	T	C	C	C	C	C	C	C	C	C	C	C	C	C
ss715579921	T/C	1	49946843	0.645588	-	-	-	T	T	T	T	T	T	T	T	T	T	T	T	T	T	T	T	T	C	T	T	T	T	T	T	T	T	T	T	C	T	T	C	T	T	T	T	T	T	T	C	T	T
ss715579938	A/G	1	50078206	0.659426	-	-	-	A	-	A	A	A	A	A	A	A	A	A	A	A	A	A	A	A	A	A	A	A	A	A	A	A	A	A	A	G	A	A	A	A	A	A	A	A	A	A	A	A	A
ss715579945	G/A	1	50142504	0.506255	-	-	-	G	G	-	G	G	G	G	G	G	G	G	G	G	G	G	G	G	G	G	G	G	G	G	G	G	G	G	G	A	G	G	G	G	G	G	G	G	G	G	G	G	R
ss715579946	G/A	1	50145148	0.553739	-	-	-	G	G	G	G	G	G	G	G	G	G	G	G	G	G	G	G	G	G	G	G	G	G	G	G	G	G	G	G	A	G	G	G	G	G	G	G	G	G	G	G	G	G
ss715579949	G/A	1	50161979	0.54343	-	-	-	G	G	G	G	G	G	G	R	G	G	G	G	G	G	G	G	G	G	G	G	G	G	G	G	G	G	G	G	A	G	G	G	G	G	G	G	G	G	G	G	G	R
ss715579950	T/G	1	50164447	0.738347	-	-	-	T	T	T	T	T	T	T	T	T	T	T	T	T	T	T	T	T	T	T	T	T	T	T	T	T	T	T	T	G	T	T	T	T	T	T	T	T	T	T	T	T	T
ss715579951	A/G	1	50171910	0.553233	-	-	-	A	R	A	A	A	A	A	A	A	A	A	A	A	A	A	A	A	A	A	A	A	A	A	A	A	A	A	A	G	A	A	A	A	A	A	A	A	A	A	A	A	A
ss715579956	A/G	1	50199056	0.652395	-	-	-	A	R	A	A	A	A	A	A	A	A	A	A	R	-	A	A	A	A	A	A	A	A	A	A	A	A	A	R	G	A	A	A	A	A	A	A	R	A	A	A	A	G
ss715579958	C/A	1	50206347	0.727781	-	-	-	C	C	C	C	C	C	C	C	C	C	C	C	C	C	C	C	C	C	C	C	C	C	C	C	C	C	C	C	A	C	C	C	C	C	C	C	C	C	C	C	C	C
ss715579962	C/T	1	50222028	0.565116	-	-	-	C	C	C	C	C	C	C	C	C	C	C	C	C	C	C	C	C	C	C	C	C	C	C	C	C	C	C	C	T	C	C	C	C	C	C	C	C	C	C	C	C	C
ss715579963	G/T	1	50225358	0.552941	-	-	-	G	-	G	G	G	G	G	G	G	G	G	G	G	G	G	G	G	G	G	G	G	G	G	G	G	G	G	G	T	G	G	G	G	G	G	G	G	G	G	G	G	G
ss715579964	C/T	1	50232374	0.555203	-	-	-	C	C	C	C	C	C	C	C	C	C	C	C	C	C	C	C	C	C	C	C	C	C	C	C	C	C	C	C	T	C	C	C	C	C	C	C	C	C	C	C	C	C
ss715579966	C/A	1	50250951	0.584842	-	-	-	C	C	C	C	C	C	C	C	C	C	C	C	C	C	C	C	C	C	C	C	C	C	C	C	C	C	C	C	A	C	C	C	C	C	C	C	C	C	C	C	C	C
ss715579969	T/G	1	50268147	0.589366	-	-	-	T	T	T	T	T	T	T	T	T	T	T	T	T	T	T	T	T	T	T	T	T	T	T	T	T	T	T	T	G	T	T	T	T	T	T	T	T	T	T	T	T	T
ss715579970	G/A	1	50269341	0.596893	-	-	-	G	G	G	G	G	G	G	G	G	G	G	G	G	G	G	G	G	G	G	G	G	G	G	G	G	G	G	G	A	G	G	G	G	G	G	G	G	G	G	G	G	G
ss715579971	T/C	1	50275355	0.621147	-	-	-	T	T	T	T	T	T	T	T	T	T	T	T	T	T	T	T	T	T	T	T	T	T	T	T	T	T	T	T	C	T	T	T	T	T	T	T	T	T	T	T	T	T
ss715579972	T/C	1	50277979	0.616577	-	-	-	T	-	T	T	T	T	T	T	T	T	T	T	T	T	T	T	T	T	T	T	T	T	T	T	T	T	T	T	C	T	T	T	T	T	T	T	T	T	T	T	T	T
ss715579976	T/G	1	50298348	0.604992	-	-	-	T	K	T	T	T	T	T	T	T	T	T	T	T	T	T	T	T	T	T	T	T	T	T	T	T	T	T	T	G	T	T	T	T	T	T	T	T	T	T	T	T	T
ss715580023	C/T	1	50572171	0.654474	-	-	-	C	C	T	C	C	C	C	C	C	C	C	C	C	C	C	C	C	C	C	C	C	C	C	T	C	C	C	C	T	C	C	C	C	C	C	C	C	C	C	C	C	C
ss715580024	T/G	1	50576284	0.601389	-	-	-	T	T	G	T	T	T	T	T	T	T	T	T	T	T	T	T	T	T	T	T	T	T	T	T	T	T	T	T	T	T	T	T	T	T	T	T	T	T	T	T	T	T
ss715580029	G/T	1	50601409	0.670522	-	-	-	G	G	T	G	G	G	G	G	G	G	G	G	G	G	G	G	G	G	G	G	G	G	G	T	G	G	G	G	T	G	G	G	G	G	G	G	G	G	G	G	G	K
ss715580035	T/C	1	50654766	0.508141	-	-	-	T	T	C	T	T	T	T	T	T	T	T	T	T	T	T	T	T	T	T	T	T	T	T	C	T	T	T	T	C	T	T	T	T	T	T	T	T	T	T	T	T	T
ss715580036	C/T	1	50673074	0.42413	-	-	-	C	C	T	C	C	C	C	C	C	C	C	C	C	C	C	C	C	C	C	C	C	C	C	C	C	C	C	C	C	C	C	C	C	C	C	C	C	C	C	C	C	C
ss715580037	A/G	1	50691395	0.422034	-	-	-	A	A	G	A	A	A	A	A	A	A	A	A	A	A	A	A	A	A	A	A	A	A	A	A	A	A	A	A	A	A	A	A	A	A	A	A	A	A	A	A	A	A
ss715580047	C/A	1	50797061	0.512375	-	-	-	A	C	C	C	C	A	C	C	A	C	A	C	A	C	C	C	C	C	C	C	C	C	C	C	C	C	C	C	A	C	C	C	C	C	C	C	C	C	C	C	A	-
ss715580065	A/G	1	50915180	0.509819	-	-	-	A	A	A	A	A	A	A	A	A	A	A	A	A	A	A	A	A	A	A	A	A	A	A	A	A	A	A	A	G	A	A	A	A	A	A	A	A	A	A	A	A	A
ss715580092	T/C	1	51101816	0.446632	-	-	-	T	T	T	T	T	T	T	T	T	T	T	T	T	T	T	T	T	T	T	T	T	T	T	T	T	T	T	T	C	T	T	T	T	T	T	T	T	T	T	T	T	T
ss715580114	A/C	1	51309036	0.552716	-	-	-	A	A	A	A	A	A	A	A	A	A	A	A	A	A	A	A	A	A	A	A	A	A	A	A	A	A	A	A	C	A	A	A	A	A	A	A	A	A	A	A	A	A
ss715580253	T/C	1	52522239	0.404135	-	-	-	C	T	T	T	T	C	T	C	C	C	C	T	C	T	T	T	T	C	T	T	T	T	T	T	T	C	T	C	C	C	T	T	T	C	C	T	C	C	C	C	C	T
ss715580256	G/T	1	52529357	0.400689	-	-	-	T	G	G	G	G	T	G	T	T	T	T	G	T	G	G	G	G	T	G	G	G	G	G	G	G	T	G	T	T	T	G	G	G	T	T	G	T	T	T	T	T	-
ss715580325	C/T	1	52989334	0.571819	-	-	-	T	Y	C	C	C	T	C	C	T	T	T	T	T	C	T	C	T	T	T	T	T	T	C	C	T	T	T	Y	T	T	C	T	T	T	C	C	T	T	T	C	T	Y
ss715580326	G/A	1	52995118	0.596286	-	-	-	G	G	A	A	A	G	A	A	G	G	G	G	G	A	G	A	G	G	G	G	G	G	G	A	G	G	G	G	G	G	A	G	G	G	A	A	G	G	G	A	G	A
ss715580331	A/G	1	53041644	0.539597	-	-	-	A	A	G	G	G	G	G	G	A	A	A	A	G	G	A	G	A	A	A	A	A	A	A	G	A	A	A	A	G	A	G	A	A	A	G	G	A	A	A	G	G	G
ss715580336	A/G	1	53067596	0.594714	-	-	-	G	G	A	A	A	A	A	A	G	G	G	G	A	A	G	A	G	G	G	G	G	G	G	A	G	G	G	G	A	G	A	G	G	G	A	A	G	G	G	A	A	A
ss715580337	G/A	1	53074367	0.580467	-	-	-	A	-	G	G	G	G	G	G	A	A	A	A	G	G	A	G	A	A	A	A	A	A	A	G	A	A	A	-	G	A	G	A	A	A	G	G	A	A	A	G	G	R
ss715580376	G/A	1	53518575	0.556904	-	-	-	A	G	G	G	G	A	G	A	A	A	A	A	A	G	A	G	A	A	A	A	A	A	G	G	A	A	A	-	A	A	G	A	A	A	G	G	A	A	A	G	A	G
ss715580377	C/A	1	53521245	0.576606	-	-	-	C	A	A	A	A	C	A	C	C	C	C	C	C	A	C	A	C	C	C	C	C	C	A	A	C	C	C	C	C	C	A	C	C	C	A	A	C	C	C	A	C	A
ss715580381	C/A	1	53551848	0.568416	-	-	-	C	A	A	A	A	C	A	C	C	C	C	C	C	A	C	A	C	C	C	C	C	C	A	A	C	C	C	C	C	C	A	C	C	C	A	A	C	C	C	A	C	A
ss715580382	T/C	1	53554871	0.562116	-	-	-	C	T	T	T	T	C	T	C	C	C	C	C	C	T	C	T	C	C	C	C	C	C	T	T	C	C	C	C	C	C	T	C	C	C	T	T	C	C	C	T	C	T
ss715580387	A/G	1	53584068	0.553752	-	-	-	G	A	A	A	A	G	A	G	G	G	G	G	G	A	G	A	G	G	G	G	G	G	A	A	G	G	G	G	G	G	A	G	G	G	A	A	G	G	G	A	G	A
ss715580388	G/T	1	53585708	0.554474	-	-	-	T	G	G	G	G	T	G	T	T	T	T	T	T	G	T	G	T	T	T	T	T	T	G	G	T	T	T	T	T	T	G	T	T	T	G	G	T	T	T	G	T	G
ss715580389	C/A	1	53595299	0.541259	-	-	-	C	A	A	A	A	C	A	C	C	C	C	C	C	A	C	A	C	C	C	C	C	C	A	A	C	C	C	C	C	C	A	C	C	C	A	A	C	C	C	A	C	A
ss715580390	C/A	1	53602631	0.558485	-	-	-	A	C	C	C	C	A	C	A	A	A	A	A	A	C	A	C	A	A	A	A	A	A	C	C	A	A	A	-	A	A	C	A	A	A	C	C	A	A	A	C	A	C
ss715580395	A/G	1	53623512	0.570184	-	-	-	G	A	A	A	A	G	A	G	G	G	G	G	G	A	G	A	G	G	G	G	G	G	A	A	G	G	G	G	G	G	A	G	G	G	A	A	G	G	G	A	G	A
ss715580396	G/A	1	53628534	0.571668	-	-	-	G	A	A	A	A	G	A	G	G	G	G	G	G	A	G	A	G	G	G	G	G	G	A	A	G	G	A	G	G	G	A	G	G	G	A	A	G	G	G	A	G	A
ss715580427	G/A	1	54014967	0.591657	-	-	-	A	G	G	G	G	G	G	A	A	A	A	A	G	G	A	G	A	A	A	A	A	A	G	G	A	A	G	R	G	A	G	A	A	A	G	G	-	A	A	A	G	-
ss715580686	C/A	1	56331913	0.422653	-	-	-	C	C	A	C	C	C	C	C	C	C	C	C	C	C	C	C	C	C	C	C	C	C	C	C	C	C	C	C	C	C	C	C	C	A	C	C	C	C	C	C	C	C
ss715580687	C/A	1	56334377	0.409898	-	-	-	C	C	A	C	C	C	C	C	C	C	C	C	C	C	C	C	C	C	C	C	C	C	C	C	C	C	C	C	C	C	C	C	C	A	C	C	C	C	C	C	C	C
ss715580693	G/A	1	56396797	0.423574	-	-	-	G	G	A	G	G	G	G	G	G	G	G	G	G	G	G	G	G	G	G	G	G	G	G	G	G	G	G	G	G	G	G	G	G	A	G	G	G	G	G	G	G	G
ss715580695	T/G	1	56409277	0.425944	-	-	-	T	T	G	T	T	T	T	T	T	T	T	T	T	T	T	T	T	T	T	T	T	T	T	T	T	T	T	T	T	T	T	T	T	G	T	T	T	T	T	T	T	T
ss715580698	T/G	1	56432298	0.413365	-	-	-	T	T	G	T	T	T	T	T	T	T	T	T	T	T	T	T	T	T	T	T	T	T	T	T	T	T	T	T	T	T	T	T	T	G	T	T	T	T	T	T	T	T
ss715580699	C/T	1	56439010	0.421104	-	-	-	C	C	T	C	C	C	C	C	C	C	C	C	C	C	C	C	C	C	C	C	C	C	C	C	C	C	C	C	C	C	C	C	C	T	C	C	C	C	C	C	C	C
ss715580701	T/C	1	56448243	0.405757	-	-	-	T	T	C	T	T	T	T	T	T	T	T	T	T	T	T	T	T	T	T	T	T	T	T	T	T	T	T	T	T	T	T	T	T	C	T	T	T	T	T	T	T	T
ss715580706	A/G	1	56486104	0.420232	-	-	-	A	A	G	A	A	A	A	A	A	A	A	A	A	A	A	A	A	A	A	A	A	A	A	A	A	A	A	A	A	A	A	A	A	G	A	A	A	A	A	A	A	A
ss715580707	T/C	1	56501920	0.422963	-	-	-	T	T	C	T	T	T	T	T	T	T	T	T	T	T	T	T	T	T	T	T	T	T	T	T	T	T	T	T	T	T	T	T	T	C	T	T	T	T	T	T	T	T
ss715580709	A/G	1	56514285	0.405009	-	-	-	A	A	G	A	A	A	A	A	A	A	A	A	A	A	A	A	A	A	A	A	A	A	A	A	A	A	A	A	A	A	A	A	A	G	A	A	A	A	A	A	A	A
ss715580710	G/A	1	56524987	0.414633	-	-	-	G	G	A	G	G	G	G	G	G	G	G	G	G	G	G	G	G	G	G	G	G	G	G	G	G	G	G	G	G	G	G	G	G	A	G	G	G	G	G	G	G	G
ss715583675	C/A	2	587323	0.399321	-	-	-	A	C	C	A	A	A	A	A	A	A	A	A	A	C	A	A	A	A	A	A	A	A	A	C	A	A	A	M	C	A	A	A	A	A	C	A	A	A	A	A	A	M
ss715582123	T/C	2	3966141	0.41621	-	-	-	T	C	T	C	C	C	C	C	T	C	C	C	T	C	C	C	C	C	C	C	C	C	T	C	C	C	C	C	C	C	C	T	C	C	C	C	C	C	C	C	C	C
ss715582279	T/C	2	4211548	0.564924	-	-	-	C	T	C	T	T	T	T	T	C	C	T	T	C	T	T	T	T	T	T	T	T	T	C	T	T	T	T	T	T	T	T	C	T	T	T	T	T	T	T	C	T	T
ss715582816	A/C	2	4538945	0.57979	-	-	-	C	A	A	A	A	A	A	A	C	C	A	A	A	A	A	A	A	A	A	A	A	A	C	A	A	A	A	M	A	A	A	A	A	A	A	A	A	A	A	A	A	A
ss715583777	T/C	2	6812100	0.452117	-	-	-	T	T	T	T	T	T	T	T	T	T	T	C	T	T	T	T	T	T	T	T	T	T	T	T	T	T	T	-	T	T	T	T	T	T	T	T	T	T	T	T	T	T
ss715581246	A/C	2	14293082	0.532177	-	-	-	A	A	A	A	A	A	A	A	A	A	A	A	A	C	C	A	A	C	A	A	A	A	A	A	A	A	A	C	A	A	A	A	A	C	C	C	A	A	A	A	A	A
ss715581266	T/C	2	14434393	0.410527	-	-	-	T	T	T	T	T	T	T	T	T	T	T	T	T	C	C	T	T	T	T	T	T	T	T	T	T	T	T	C	T	T	T	T	T	T	C	T	T	T	T	T	T	T
ss715581267	T/C	2	14435412	0.419911	-	-	-	T	T	T	T	T	T	T	T	T	T	T	T	T	C	C	T	T	T	T	T	T	T	T	T	T	T	T	C	T	T	T	T	T	T	C	T	T	T	T	T	T	T
ss715581308	G/A	2	14740871	0.422399	-	-	-	G	G	G	G	G	G	G	G	G	G	G	G	G	G	A	G	G	G	G	G	G	G	G	G	G	G	G	A	G	G	G	G	G	G	A	G	G	G	G	G	G	G
ss715581312	C/T	2	14789468	0.489965	-	-	-	C	C	C	C	C	C	C	C	C	C	C	C	C	C	C	C	C	C	C	C	C	C	C	C	C	C	C	T	C	C	C	C	C	C	T	C	C	C	C	C	C	C
ss715581960	C/T	2	32365652	0.622446	-	-	-	C	C	T	C	C	T	C	T	C	C	C	C	C	T	C	C	C	C	C	C	C	C	C	C	C	C	C	T	C	C	C	C	C	C	C	C	C	C	C	T	C	C
ss715581964	A/G	2	32392798	0.629006	-	-	-	A	A	G	A	A	G	A	G	A	A	A	A	A	G	A	A	A	A	A	A	A	A	A	A	A	A	A	G	A	A	A	A	A	A	A	A	A	A	A	G	A	A
ss715581970	C/T	2	33005106	0.64265	-	-	-	C	C	C	C	C	C	C	C	C	C	C	C	C	T	C	C	C	C	C	C	C	C	C	C	C	C	C	T	C	C	C	C	C	C	C	C	C	C	C	T	C	C
ss715581977	C/A	2	33131317	0.639525	-	-	-	C	C	C	C	C	C	C	C	C	C	C	C	C	A	C	C	C	C	C	C	C	C	C	C	C	C	C	A	C	C	C	C	C	C	C	C	C	C	C	A	C	C
ss715581988	C/T	2	33331515	0.638849	-	-	-	C	C	T	C	C	T	C	T	C	C	C	C	C	T	C	C	C	C	C	C	C	C	C	C	C	C	C	T	C	C	C	C	C	C	C	C	C	C	C	T	C	C
ss715581995	C/T	2	33488077	0.652366	-	-	-	C	C	C	C	C	C	C	C	C	C	C	C	C	T	C	C	C	C	C	C	C	C	C	C	C	C	C	T	C	C	C	C	C	C	C	C	C	C	C	T	C	C
ss715581998	G/A	2	33567335	0.639492	-	-	-	G	G	G	G	G	G	G	G	G	G	G	G	G	A	G	G	G	G	G	G	G	G	G	G	G	G	G	A	G	G	G	G	G	G	G	G	G	G	G	A	G	G
ss715582005	T/C	2	33769092	0.644946	-	-	-	T	T	C	T	T	C	T	C	T	T	T	T	T	C	T	T	T	T	T	T	T	T	T	T	T	T	T	C	T	T	T	T	T	T	T	T	T	T	T	C	T	T
ss715582044	T/C	2	34222821	0.64055	-	-	-	T	T	C	T	T	C	T	C	T	T	T	T	T	C	T	T	T	T	T	T	T	T	T	T	T	T	T	C	T	T	T	T	T	T	T	T	T	T	T	C	T	T
ss715582046	G/A	2	34262549	0.647661	-	-	-	G	G	G	G	G	G	G	G	G	G	G	G	G	A	G	G	G	G	G	G	G	G	G	G	G	G	G	A	G	G	G	G	G	G	G	G	G	G	G	A	G	G
ss715582049	C/T	2	34324923	0.641079	-	-	-	C	C	C	C	C	C	C	C	C	C	C	C	C	T	C	C	C	C	C	C	C	C	C	C	C	C	C	T	C	C	C	C	C	C	C	C	C	C	C	T	C	C
ss715582050	A/G	2	34347394	0.624884	-	-	-	A	A	G	A	A	G	A	G	A	A	A	A	A	G	A	A	A	A	A	A	A	A	A	A	A	A	A	G	A	A	A	A	A	A	A	A	A	A	A	G	A	A
ss715582056	T/C	2	34522930	0.639525	-	-	-	T	T	C	T	T	C	T	C	T	T	T	T	T	C	T	T	T	T	T	T	T	T	T	T	T	T	T	C	T	T	T	T	T	T	T	T	T	T	T	C	T	T
ss715582057	T/C	2	34543090	0.645764	-	-	-	T	T	C	T	T	C	T	C	T	T	T	T	T	C	T	T	T	T	T	T	T	T	T	T	T	T	T	C	T	T	T	T	T	T	T	T	T	T	T	C	T	T
ss715582060	A/G	2	34623959	0.635185	-	-	-	A	A	G	A	A	G	A	G	A	A	A	A	A	G	A	A	A	A	A	A	A	A	A	A	A	A	A	G	A	A	A	A	A	A	A	A	A	A	A	G	A	A
ss715582061	C/T	2	34659132	0.607874	-	-	-	C	C	C	C	C	C	C	C	C	C	C	C	C	T	C	C	C	C	C	C	C	C	C	C	C	C	C	-	C	C	C	C	C	C	C	C	C	C	C	T	C	-
ss715582067	C/T	2	34756409	0.639994	-	-	-	C	C	T	C	C	T	C	T	C	C	C	C	C	T	C	C	C	C	C	C	C	C	C	C	C	C	C	T	C	C	C	C	C	C	C	C	C	C	C	T	C	C
ss715582069	T/C	2	34840575	0.640793	-	-	-	T	T	C	T	T	C	T	C	T	T	T	T	T	C	T	T	T	T	T	T	T	T	T	T	T	T	T	C	T	T	T	T	T	T	T	T	T	T	T	C	T	T
ss715582071	C/T	2	34877666	0.618494	-	-	-	C	C	C	C	C	C	C	C	C	C	C	C	C	T	C	C	C	C	C	C	C	C	C	C	C	C	C	T	C	C	C	C	C	C	C	C	C	C	C	T	C	C
ss715582072	T/C	2	34898716	0.649704	-	-	-	T	T	-	T	T	Y	T	C	T	T	T	T	T	C	T	T	T	T	T	T	T	T	T	T	T	T	T	C	T	T	T	T	T	T	T	T	T	T	T	C	T	T
ss715582085	C/A	2	35070648	0.646367	-	-	-	C	C	C	C	C	C	C	C	C	C	C	C	C	A	C	C	C	C	C	C	C	C	C	C	C	C	C	A	C	C	C	C	C	C	C	C	C	C	C	A	C	C
ss715582086	T/C	2	35091405	0.644783	-	-	-	T	T	C	T	T	C	T	C	T	T	T	T	T	C	T	T	T	T	T	T	T	T	T	T	T	T	T	C	T	T	T	T	T	T	T	T	T	T	T	C	T	T
ss715582089	C/T	2	35150794	0.641347	-	-	-	C	C	C	C	C	C	C	C	C	C	C	C	C	T	C	C	C	C	C	C	C	C	C	C	C	C	C	T	C	C	C	C	C	C	C	C	C	C	C	T	C	C
ss715582090	G/A	2	35184471	0.641976	-	-	-	G	G	A	G	G	A	G	A	G	G	G	G	G	A	G	G	G	G	G	G	G	G	G	G	G	G	G	A	G	G	G	G	G	G	G	G	G	G	G	A	G	G
ss715582092	T/G	2	35247851	0.611823	-	-	-	T	T	T	T	T	T	T	T	T	T	T	T	T	G	T	T	T	T	T	T	T	T	T	T	T	T	T	G	T	T	T	T	T	T	T	T	T	T	T	G	T	T
ss715582097	C/T	2	35368267	0.636164	-	-	-	C	C	C	C	C	C	C	C	C	C	C	C	C	T	C	C	C	C	C	C	C	C	C	C	C	C	C	T	C	C	C	C	C	C	C	C	C	C	C	T	C	C
ss715582102	T/G	2	35525972	0.655862	-	-	-	T	T	T	T	T	T	T	T	T	T	T	T	T	G	T	T	T	T	T	T	T	T	T	T	T	T	T	G	T	T	T	T	T	T	T	T	T	T	T	G	T	T
ss715582110	G/A	2	35733879	0.645485	-	-	-	G	G	G	G	G	G	G	G	G	G	G	G	G	A	G	G	G	G	G	G	G	G	G	G	G	G	G	A	G	G	G	G	G	G	G	G	G	G	G	A	G	G
ss715582112	T/C	2	35774096	0.651849	-	-	-	T	T	T	T	T	T	T	T	T	T	T	T	T	C	T	T	T	T	T	T	T	T	T	T	T	T	T	C	T	T	T	T	T	T	T	T	T	T	T	C	T	T
ss715582113	G/A	2	35799370	0.641898	-	-	-	G	G	G	G	G	G	G	G	G	G	G	G	G	A	G	G	G	G	G	G	G	G	G	G	G	G	G	A	G	G	G	G	G	G	G	G	G	G	G	A	G	G
ss715582117	T/C	2	35917677	0.638592	-	-	-	T	T	T	T	T	T	T	T	T	T	T	T	T	C	T	T	T	T	T	T	T	T	T	T	T	T	T	C	T	T	T	T	T	T	T	T	T	T	T	C	T	T
ss715582118	A/G	2	35941518	0.655461	-	-	-	A	A	A	A	A	A	A	A	A	A	A	A	A	G	A	A	A	A	A	A	A	A	A	A	A	A	A	G	A	A	A	A	A	A	A	A	A	A	A	G	A	A
ss715582119	G/A	2	35984070	0.622224	-	-	-	G	G	G	G	G	G	G	G	G	G	G	G	G	A	G	G	G	G	G	G	G	G	G	G	G	G	G	A	G	G	G	G	G	G	G	G	G	G	G	A	G	R
ss715582124	G/A	2	36081543	0.618169	-	-	-	G	G	G	G	G	G	G	G	G	G	G	G	G	A	G	G	G	G	G	G	G	G	G	G	G	G	G	A	G	G	G	G	G	G	G	G	G	G	G	A	G	R
ss715582126	C/T	2	36130926	0.619231	-	-	-	C	C	C	C	C	C	C	C	C	C	C	C	C	T	C	C	C	C	C	C	C	C	C	C	C	C	C	T	C	C	C	C	C	C	C	C	C	C	C	T	C	Y
ss715582129	A/G	2	36219154	0.646031	-	-	-	A	A	A	A	A	A	A	A	A	A	A	A	A	G	A	A	A	A	A	A	A	A	A	A	A	A	A	G	A	A	A	A	A	A	A	A	A	A	A	G	A	A
ss715582133	C/T	2	36371870	0.641271	-	-	-	C	C	C	C	C	C	C	C	C	C	C	C	C	T	C	C	C	C	C	C	C	C	C	C	C	C	C	T	C	C	C	C	C	C	C	C	C	C	C	T	C	C
ss715582136	C/T	2	36445371	0.639278	-	-	-	C	C	C	C	C	C	C	Y	C	C	C	C	C	T	C	C	C	C	C	C	C	C	C	C	C	C	C	T	C	C	C	C	C	C	C	C	C	C	C	T	C	C
ss715582138	C/A	2	36468561	0.654488	-	-	-	C	C	A	C	C	A	C	A	C	C	C	C	C	A	C	C	C	C	C	C	C	C	C	C	C	C	C	A	C	C	C	C	C	C	C	C	C	C	C	A	C	C
ss715582139	T/C	2	36499010	0.65568	-	-	-	T	T	C	T	C	C	C	C	T	C	T	T	C	C	C	T	T	T	T	T	T	T	T	T	T	T	T	C	C	T	T	T	T	T	T	T	T	T	T	C	T	T
ss715582142	A/G	2	36568463	0.620957	-	-	-	A	A	G	A	A	G	A	G	A	A	A	A	A	G	A	A	A	A	A	A	A	A	A	A	A	A	A	G	A	A	A	A	A	A	A	A	A	A	A	G	A	A
ss715582152	T/G	2	36821932	0.660389	-	-	-	T	T	T	T	G	T	G	T	T	G	T	T	G	G	G	T	T	T	T	T	T	T	T	T	T	T	T	K	G	T	T	T	T	T	T	T	T	T	T	T	T	T
ss715582153	T/C	2	36851924	0.666733	-	-	-	T	T	T	T	C	T	C	T	T	C	T	T	C	C	C	T	T	T	T	T	T	T	T	T	T	T	T	T	C	T	T	T	T	T	T	T	T	T	T	T	T	T
ss715582154	A/G	2	36878905	0.652399	-	-	-	A	A	G	A	A	G	A	G	A	A	A	A	A	G	A	A	A	A	A	A	A	A	A	A	A	A	A	A	A	A	A	A	A	A	A	A	A	A	A	A	A	A
ss715582156	G/A	2	36940321	0.673636	-	-	-	G	G	G	G	G	G	G	G	G	G	G	G	G	A	G	G	G	G	G	G	G	G	G	G	G	G	G	G	G	G	G	G	G	G	G	G	G	G	G	G	G	G
ss715582157	G/A	2	36991983	0.675535	-	-	-	G	G	G	G	G	G	G	G	G	G	G	G	G	A	G	G	G	G	G	G	G	G	G	G	G	G	G	G	G	G	G	G	G	G	G	G	G	G	G	G	G	G
ss715582165	A/G	2	37182538	0.67281	-	-	-	A	A	-	A	G	G	G	G	A	G	A	A	G	G	G	A	A	A	A	A	A	A	A	A	A	A	A	-	G	A	A	A	A	A	A	A	A	A	A	A	A	A
ss715582173	C/T	2	37333569	0.638769	-	-	-	C	C	T	C	T	C	T	C	C	C	C	C	C	T	C	C	C	C	C	C	C	C	C	C	C	C	C	C	C	C	C	C	C	C	C	C	C	C	C	C	C	C
ss715582178	A/G	2	37534055	0.658718	-	-	-	A	A	G	A	G	G	G	G	A	G	A	A	G	G	G	A	A	A	A	A	A	A	A	A	A	A	A	A	G	A	A	A	A	A	A	A	A	A	A	A	A	A
ss715582180	C/A	2	37623615	0.660927	-	-	-	C	C	A	C	A	A	A	A	C	A	C	C	A	A	A	C	C	C	C	C	C	C	C	C	C	C	C	C	A	C	C	C	C	C	C	C	C	C	C	C	C	-
ss715582182	C/T	2	37638137	0.668219	-	-	-	C	C	T	C	T	T	T	T	C	T	C	C	T	T	T	C	C	C	C	C	C	C	C	C	C	C	C	C	T	C	C	C	C	C	C	C	C	C	C	C	C	C
ss715582183	A/G	2	37639685	0.656356	-	-	-	A	A	G	A	G	G	G	G	A	G	A	A	G	G	G	A	A	A	A	A	A	A	A	A	A	A	A	A	G	A	A	A	A	A	A	A	A	A	A	A	A	A
ss715582184	T/C	2	37650346	0.653791	-	-	-	T	T	C	T	C	C	C	C	T	C	T	T	C	C	C	T	T	T	T	T	T	T	T	T	T	T	T	T	C	T	T	T	T	T	T	T	T	T	T	T	T	T
ss715582185	T/C	2	37654034	0.66094	-	-	-	T	T	C	T	C	C	C	C	T	C	T	T	C	C	C	T	T	T	T	T	T	T	T	T	T	T	T	Y	C	T	T	T	T	T	T	T	Y	T	T	T	T	T
ss715582189	A/G	2	37693379	0.681981	-	-	-	A	A	G	A	G	G	G	G	A	G	A	A	G	G	G	A	A	A	A	A	A	A	A	A	A	A	A	A	G	A	A	A	A	A	A	A	A	A	A	A	A	A
ss715582191	A/C	2	37723168	0.69365	-	-	-	A	A	C	A	C	C	C	C	A	C	A	A	C	C	C	A	A	A	A	A	A	A	A	A	A	A	A	A	C	A	A	A	A	A	A	A	A	A	A	A	A	A
ss715582192	T/G	2	37725313	0.667492	-	-	-	T	T	G	T	G	G	G	G	T	G	T	T	G	G	G	T	T	T	T	T	T	T	T	T	T	T	T	T	G	T	T	T	T	T	T	T	T	T	T	T	T	T
ss715582193	C/T	2	37726273	0.680941	-	-	-	C	C	T	C	T	T	T	T	C	T	C	C	T	T	T	C	C	C	C	C	C	C	C	C	C	C	C	C	T	C	C	C	C	C	C	C	C	C	C	C	C	C
ss715582195	T/C	2	37729880	0.664911	-	-	-	T	T	C	T	C	Y	C	C	T	C	T	T	C	C	C	T	T	T	T	T	T	T	T	T	T	T	T	T	C	T	T	T	T	T	T	T	T	T	T	T	T	T
ss715582196	A/G	2	37730656	0.67164	-	-	-	A	A	G	A	G	G	G	G	A	G	A	A	G	G	G	A	A	A	A	A	A	A	A	A	A	A	A	A	G	A	A	A	A	A	A	A	A	A	A	A	A	A
ss715582200	C/T	2	37758677	0.684447	-	-	-	C	C	T	C	T	T	T	T	C	T	C	C	T	T	T	C	C	C	C	C	C	C	C	C	C	C	C	C	T	C	C	C	C	C	C	C	C	C	C	C	C	C
ss715582214	A/G	2	37941544	0.667715	-	-	-	A	A	G	A	G	G	G	G	A	G	A	A	G	G	G	A	A	A	A	A	A	A	A	A	A	A	A	A	G	A	A	A	A	A	A	A	A	A	A	A	A	A
ss715582215	C/T	2	37950321	0.683905	-	-	-	C	C	T	C	T	T	T	T	C	T	C	C	T	T	T	C	C	C	C	C	C	C	C	C	C	C	C	C	T	C	C	C	C	C	C	C	C	C	C	C	C	C
ss715582216	G/T	2	37951218	0.690121	-	-	-	G	G	T	G	T	T	T	T	G	T	G	G	T	T	T	G	G	G	G	G	G	G	G	G	G	G	G	G	T	G	G	G	G	G	G	G	G	G	G	G	G	G
ss715582217	G/T	2	37954166	0.689098	-	-	-	G	G	T	G	T	T	T	T	G	T	G	G	T	T	T	G	G	G	G	G	G	G	G	G	G	G	G	G	T	G	G	G	G	G	G	G	G	G	G	G	G	G
ss715582236	C/T	2	38217219	0.642095	-	-	-	C	C	T	C	T	Y	T	T	C	C	C	C	C	T	C	C	C	C	C	C	C	C	C	C	C	C	C	C	C	C	C	C	C	C	C	C	C	C	C	C	C	C
ss715582244	C/T	2	38314431	0.642473	-	-	-	C	C	T	C	T	T	T	T	C	C	C	C	C	T	C	C	C	C	C	C	C	C	C	C	C	C	C	C	C	C	C	C	C	C	C	C	C	C	C	C	C	C
ss715582258	A/G	2	38406886	0.630738	-	-	-	A	A	G	A	G	G	G	G	A	G	A	A	G	G	G	A	A	A	A	A	A	A	A	A	A	A	A	A	G	A	A	A	A	A	A	A	A	A	A	A	A	A
ss715582260	G/A	2	38411720	0.6588	-	-	-	G	G	A	G	A	A	A	A	G	-	G	G	-	A	-	G	G	G	G	G	G	G	G	G	G	G	G	G	-	G	G	G	G	G	G	G	G	G	G	G	G	G
ss715582264	G/A	2	38416906	0.64046	-	-	-	G	G	A	G	A	A	A	A	G	G	G	G	G	A	G	G	G	G	G	G	G	G	G	G	G	G	G	G	G	G	G	G	G	G	G	G	G	G	G	G	G	G
ss715582265	A/G	2	38435094	0.642542	-	-	-	A	A	G	A	G	G	G	G	A	G	A	A	G	G	G	A	A	A	A	A	A	A	A	A	A	A	A	A	G	A	A	A	A	A	A	A	A	A	A	A	A	A
ss715582278	C/A	2	38512775	0.645953	-	-	-	C	C	C	C	A	A	A	A	C	A	C	C	A	A	A	C	C	C	C	C	C	C	C	C	C	C	C	C	A	C	C	C	C	C	C	C	C	C	C	C	C	C
ss715582280	T/G	2	38541296	0.631454	-	-	-	T	T	T	T	G	G	G	G	T	T	T	T	T	G	T	T	T	T	T	T	T	T	T	T	T	T	T	T	T	T	T	T	T	T	T	T	T	T	T	T	T	T
ss715582281	T/G	2	38547937	0.632668	-	-	-	T	T	T	T	G	G	G	G	T	T	T	T	T	G	T	T	T	T	T	T	T	T	T	T	T	T	T	T	T	T	T	T	T	T	T	T	T	T	T	T	T	T
ss715582282	T/C	2	38550720	0.633914	-	-	-	T	T	T	T	C	C	C	C	T	T	T	T	T	C	T	T	T	T	T	T	T	T	T	T	T	T	T	T	T	T	T	T	T	T	T	T	T	T	T	T	T	T
ss715582289	A/G	2	38583663	0.661491	-	-	-	A	A	A	A	G	G	G	G	A	G	A	A	G	G	G	A	A	A	A	A	A	A	A	A	A	A	A	R	G	A	A	A	A	A	A	A	A	A	A	A	A	A
ss715582290	A/G	2	38584151	0.68794	-	-	-	A	A	A	A	G	G	G	G	A	G	A	A	G	G	G	A	A	A	A	A	A	A	A	A	A	A	A	A	G	A	A	A	A	A	A	A	A	A	A	A	A	A
ss715582292	T/C	2	38602426	0.652518	-	-	-	T	T	T	T	C	C	C	C	T	T	T	T	T	C	T	T	T	T	T	T	T	T	T	T	T	T	T	T	T	T	T	T	T	T	T	T	T	T	T	T	T	T
ss715582293	C/T	2	38613404	0.648771	-	-	-	C	C	C	C	T	T	T	T	C	C	C	C	C	T	C	C	C	C	C	C	C	C	C	C	C	C	C	C	C	C	C	C	C	C	C	C	C	C	C	C	C	C
ss715582294	A/C	2	38615265	0.632695	-	-	-	A	A	A	A	C	C	C	C	A	C	A	A	C	C	C	A	A	A	A	A	A	A	A	A	A	A	A	A	C	A	A	A	A	A	A	A	A	A	A	A	A	A
ss715582296	T/C	2	38617632	0.638588	-	-	-	T	T	T	T	C	C	C	C	T	C	T	T	C	C	C	T	T	T	T	T	T	T	T	T	T	T	T	T	C	T	T	T	T	T	T	T	T	T	T	T	T	T
ss715582299	A/C	2	38638596	0.650561	-	-	-	A	A	A	A	C	C	C	C	A	C	A	A	C	C	C	A	A	A	A	A	A	A	A	A	A	A	A	A	C	A	A	A	A	A	A	A	A	A	A	A	A	A
ss715582300	T/C	2	38647152	0.634305	-	-	-	T	T	T	T	C	C	C	C	T	C	T	T	C	C	C	T	T	T	T	T	T	T	T	T	T	T	T	-	C	T	T	T	T	T	T	T	T	T	T	T	T	T
ss715582301	G/A	2	38647923	0.664931	-	-	-	G	G	G	G	A	A	A	A	G	G	G	G	G	A	G	G	G	G	G	G	G	G	G	G	G	G	G	G	G	G	G	G	G	G	G	G	G	G	G	G	G	G
ss715582309	G/A	2	38682870	0.642313	-	-	-	G	G	G	G	A	A	A	A	G	G	G	G	G	A	G	G	G	G	G	G	G	G	G	G	G	G	G	G	G	G	G	G	G	G	G	G	G	G	G	G	G	G
ss715582310	T/C	2	38685933	0.636842	-	-	-	T	T	T	T	C	C	C	C	T	C	T	T	C	C	C	T	T	T	T	T	T	T	T	T	T	T	T	T	C	T	T	T	T	T	T	T	T	T	T	T	T	T
ss715582312	G/T	2	38708653	0.644269	-	-	-	G	G	G	G	T	T	T	K	G	G	G	G	G	T	G	G	G	G	G	G	G	G	G	G	G	G	G	G	G	G	G	G	G	G	G	G	G	G	G	G	G	G
ss715582315	T/C	2	38725877	0.654462	-	-	-	T	T	T	T	C	C	C	C	T	C	T	T	-	C	C	T	T	T	T	T	T	T	T	T	T	T	T	T	C	T	T	T	T	T	T	T	T	T	T	T	T	T
ss715582316	G/T	2	38729419	0.655861	-	-	-	G	G	G	G	T	T	T	T	G	G	G	G	G	T	G	G	G	G	G	G	G	G	G	G	G	G	G	G	G	G	G	G	G	G	G	G	G	G	G	G	G	G
ss715582320	C/T	2	38762203	0.630741	-	-	-	C	C	C	C	T	T	T	T	C	C	C	C	C	T	C	C	C	C	C	C	C	C	C	C	C	C	C	C	C	C	C	C	C	C	C	C	C	C	C	C	C	C
ss715582323	T/C	2	38789290	0.676497	-	-	-	T	T	T	T	C	C	C	C	T	C	T	T	C	C	C	T	T	T	T	T	T	T	T	T	T	T	T	T	C	T	T	T	T	T	T	T	T	T	T	T	T	T
ss715582328	T/C	2	38826267	0.661198	-	-	-	T	T	T	T	C	C	C	C	T	C	T	T	C	C	C	T	T	T	T	T	T	T	T	T	T	T	T	T	C	T	T	T	T	T	T	T	T	T	T	T	T	T
ss715582331	A/G	2	38842230	0.593546	-	-	-	A	A	A	A	G	G	G	G	A	A	A	A	A	G	A	A	A	A	A	A	A	A	A	A	A	A	A	A	A	A	A	A	A	A	A	A	A	A	A	A	A	A
ss715582334	A/C	2	38851666	0.585336	-	-	-	A	A	A	A	C	C	C	C	A	-	A	A	A	C	A	A	A	A	A	A	A	A	A	A	A	A	A	M	A	A	A	A	A	A	A	A	A	A	A	A	A	A
ss715582336	A/C	2	38857785	0.683395	-	-	-	A	A	A	A	C	C	C	C	A	C	A	A	C	C	C	A	A	A	A	A	A	A	A	A	A	A	A	A	C	A	A	A	A	A	A	A	A	A	A	A	A	A
ss715582337	T/G	2	38860035	0.610035	-	-	-	T	T	T	T	G	G	G	G	T	T	T	T	T	G	T	T	T	T	T	T	T	T	T	T	T	T	T	T	T	T	T	T	T	T	T	T	T	T	T	T	T	T
ss715582339	C/A	2	38881435	0.679956	-	-	-	C	C	C	C	A	A	A	A	C	A	C	C	A	A	A	C	C	C	C	C	C	C	C	C	C	C	C	C	A	C	C	C	C	C	C	C	C	C	C	C	C	C
ss715582340	T/C	2	38908307	0.654287	-	-	-	T	T	T	T	C	C	C	C	T	C	T	T	C	C	C	T	T	T	T	T	T	T	T	T	T	T	T	T	C	T	T	T	T	T	T	T	T	T	T	T	T	T
ss715582346	T/C	2	38979598	0.689518	-	-	-	T	T	T	T	C	C	C	C	T	C	T	T	C	C	C	T	T	T	T	T	T	T	T	T	T	T	T	T	T	T	T	T	T	T	T	T	T	T	T	T	T	T
ss715582352	C/T	2	39080951	0.64709	-	-	-	C	C	C	C	T	T	T	T	C	T	C	C	T	T	T	C	C	C	C	C	C	C	C	C	C	C	C	C	C	C	C	C	C	C	C	C	C	C	C	C	C	C
ss715582354	A/C	2	39084751	0.633631	-	-	-	C	C	C	C	A	A	A	A	C	A	C	C	A	A	A	C	C	C	C	C	C	C	C	C	C	C	C	C	C	C	C	C	C	C	C	C	C	C	C	C	C	C
ss715582355	T/C	2	39085373	0.652056	-	-	-	C	C	C	C	T	T	T	T	C	T	C	C	T	T	T	C	C	C	C	C	C	C	C	C	C	C	C	C	C	C	C	C	C	C	C	C	C	C	C	C	C	C
ss715582359	T/G	2	39115425	0.636987	WUE 2-g4	Carbon isotope ratio	Kaler et al. 2017	G	G	G	G	T	T	T	T	G	T	G	G	T	T	T	G	G	G	G	G	G	G	G	G	G	G	G	G	G	G	G	G	G	G	G	G	G	G	G	G	G	K
ss715582361	A/C	2	39126047	0.650742	-	-	-	A	A	A	A	C	C	C	C	A	C	A	A	C	C	C	A	A	A	A	A	A	A	A	A	A	A	A	A	A	A	A	A	A	A	A	A	A	A	A	A	A	A
ss715582363	T/C	2	39133046	0.646383	-	-	-	T	T	T	T	C	C	C	C	T	C	T	T	C	C	C	T	T	T	T	T	T	T	T	T	T	T	T	T	T	T	T	T	T	T	T	T	T	T	T	T	T	T
ss715582389	T/C	2	39312282	0.542175	-	-	-	T	C	T	T	T	T	T	T	T	T	C	C	T	C	T	T	T	T	T	T	T	T	T	T	T	C	C	T	T	C	T	T	T	T	T	T	C	C	T	T	T	C
ss715582390	T/G	2	39312942	0.549526	-	-	-	T	-	T	T	T	T	T	T	T	T	G	G	T	G	T	T	T	T	T	T	T	T	T	T	T	G	G	T	T	G	T	T	T	T	T	T	G	G	T	T	T	G
ss715582392	T/C	2	39314111	0.55028	-	-	-	T	C	T	T	T	T	T	T	T	T	C	C	T	C	T	T	T	T	T	T	T	T	T	T	T	C	C	T	T	C	T	T	T	T	T	T	C	C	T	T	T	C
ss715582395	T/C	2	39333124	0.501711	-	-	-	T	C	T	T	T	T	T	T	T	T	C	C	T	C	C	T	T	T	T	T	T	T	T	T	T	C	C	Y	T	C	T	T	T	T	T	T	C	C	T	T	T	Y
ss715582465	A/C	2	39715128	0.47857	-	-	-	A	C	A	A	A	A	A	A	A	C	C	C	C	C	C	A	A	C	A	A	A	A	A	A	A	C	C	A	C	C	A	A	A	C	A	C	C	C	A	A	C	C
ss715582594	G/A	2	40456364	0.504699	Shoot K 1-g5, Ureide content 1-g4.1	Shoot Potassium Content	Dhanapal et al. 2018, Ray et al. 2015	G	G	G	G	G	G	G	G	G	A	A	A	A	A	A	G	G	A	G	G	G	G	G	G	G	A	A	G	A	A	G	G	G	A	G	A	A	A	G	G	A	A
ss715582677	A/G	2	40940428	0.408433	-	-	-	A	A	A	A	A	A	A	A	A	A	G	G	A	G	G	A	A	G	A	A	A	A	A	A	A	G	G	G	A	G	A	A	A	G	A	G	G	G	A	A	G	G
ss715582679	A/C	2	40943317	0.411414	-	-	-	A	A	A	A	A	A	A	A	A	A	C	C	A	C	C	A	A	C	A	A	A	A	A	A	A	C	C	C	A	C	A	A	A	C	A	C	C	C	A	A	C	M
ss715582686	T/C	2	40959504	0.408748	-	-	-	T	T	T	T	T	T	T	T	T	T	C	C	T	C	C	T	C	C	T	T	T	T	T	T	T	C	C	C	T	C	T	T	T	C	T	C	C	C	T	T	C	C
ss715582687	G/T	2	40968118	0.407644	-	-	-	G	G	G	G	G	G	G	G	G	G	T	T	G	T	T	G	T	T	G	G	G	G	G	G	G	T	T	T	G	T	G	G	G	T	G	T	T	T	G	G	T	T
ss715582691	G/A	2	40981380	0.411918	-	-	-	G	G	G	G	G	G	G	G	G	G	A	A	G	A	A	G	A	A	G	G	G	G	G	G	G	A	A	A	G	A	G	G	G	A	G	A	A	A	G	G	A	A
ss715582692	C/T	2	40983380	0.405416	-	-	-	C	C	C	C	C	C	C	C	C	C	T	T	C	T	T	C	T	T	C	C	C	C	C	C	C	T	T	T	C	T	C	C	C	T	C	T	T	T	C	C	T	T
ss715582701	C/T	2	41038609	0.442269	-	-	-	C	C	C	C	C	C	C	C	C	C	C	T	C	T	T	C	T	T	C	C	C	C	C	C	C	T	T	T	C	T	C	C	C	T	C	T	T	T	C	C	T	T
ss715582703	G/A	2	41040700	0.435957	-	-	-	G	G	G	G	G	G	G	G	G	G	G	A	G	A	A	G	A	A	G	G	G	G	G	G	G	A	A	A	G	A	G	G	G	A	G	A	A	A	G	G	A	A
ss715582706	T/C	2	41067312	0.433666	WUE 2-g5	Carbon isotope ratio	Kaler et al. 2017	T	T	T	T	T	T	T	T	T	T	T	C	T	C	C	T	C	C	T	T	T	T	T	T	T	C	C	C	T	C	T	T	T	C	T	C	C	C	T	T	C	Y
ss715582708	T/C	2	41078689	0.454147	-	-	-	T	T	T	T	T	T	T	T	T	T	T	C	T	C	C	T	C	C	T	T	T	T	T	T	T	C	C	C	T	C	T	T	T	C	T	C	C	C	T	T	C	C
ss715582711	C/T	2	41090460	0.434334	-	-	-	T	T	T	T	T	T	T	T	T	C	T	C	C	C	C	T	C	C	T	T	T	T	T	T	T	C	C	C	C	C	T	T	T	C	T	C	C	C	T	T	C	C
ss715582714	T/C	2	41097029	0.460527	-	-	-	T	T	T	T	T	T	T	T	T	C	T	C	C	C	C	T	C	C	T	T	T	T	T	T	T	C	C	C	C	C	T	T	T	C	T	C	C	C	T	T	C	C
ss715582717	C/T	2	41114125	0.443934	-	-	-	C	C	C	C	C	C	C	C	C	T	C	T	T	T	T	C	T	T	C	C	C	C	C	C	C	T	T	T	T	T	C	C	C	T	C	T	T	T	C	C	T	T
ss715582719	C/T	2	41115893	0.455032	-	-	-	C	C	C	C	C	C	C	C	C	T	C	T	T	T	T	C	T	T	C	C	C	C	C	C	C	T	T	T	T	T	C	C	C	T	C	T	T	T	C	C	T	T
ss715582726	C/T	2	41156668	0.457248	-	-	-	C	C	C	C	C	C	C	C	C	T	C	T	T	T	T	C	T	T	C	C	C	C	C	C	C	T	T	T	T	T	C	C	C	T	C	T	T	T	C	C	T	T
ss715582757	T/G	2	41410319	0.453785	-	-	-	T	T	T	T	T	T	T	T	T	T	T	T	T	G	T	T	T	G	T	T	T	T	T	T	T	T	T	T	T	T	T	T	T	G	T	G	T	T	T	T	T	T
ss715583024	C/T	2	43775990	0.601681	-	-	-	T	C	C	T	T	C	T	C	C	C	T	C	C	T	C	C	C	C	C	T	T	T	T	C	C	T	C	T	C	C	C	C	C	C	C	C	C	C	C	T	C	C
ss715583025	A/G	2	43776624	0.597419	-	-	-	G	A	A	G	G	A	G	A	A	A	G	A	A	G	A	A	A	A	A	G	G	G	G	A	A	G	A	G	A	A	A	A	A	A	A	A	A	A	A	R	A	A
ss715583026	G/A	2	43780375	0.524314	-	-	-	A	G	A	A	A	A	A	A	A	G	A	G	G	A	G	G	G	A	G	A	A	A	A	G	G	A	G	A	G	A	G	G	G	A	G	A	G	G	G	A	G	G
ss715583027	A/G	2	43784710	0.539711	-	-	-	G	A	G	G	G	G	-	G	G	A	G	A	A	G	A	A	A	G	A	G	G	G	G	A	A	G	A	G	A	G	A	A	A	G	A	G	A	A	A	G	A	A
ss715583028	T/G	2	43788257	0.575281	-	-	-	G	T	T	G	G	T	G	T	T	T	G	T	T	G	T	T	T	T	T	G	G	G	G	T	T	G	T	G	T	T	T	T	T	T	T	T	T	T	T	G	T	T
ss715583030	T/G	2	43803934	0.601902	-	-	-	T	T	G	T	T	G	T	G	G	T	T	T	T	G	T	T	T	T	T	T	T	T	G	T	T	T	T	G	T	G	T	T	T	T	T	T	T	T	T	G	T	T
ss715583033	A/G	2	43821442	0.60351	-	-	-	A	A	A	A	A	A	A	A	A	A	A	A	A	G	A	A	A	A	A	A	A	A	G	A	A	A	A	G	A	A	A	A	A	A	A	A	A	A	A	G	A	A
ss715583037	A/G	2	43861406	0.588686	-	-	-	A	A	A	A	A	A	A	A	A	A	A	A	A	G	A	A	A	G	A	A	A	A	G	A	A	A	A	-	A	A	A	A	A	G	A	G	A	A	A	G	A	A
ss715583039	A/G	2	43879590	0.593912	-	-	-	A	A	A	A	A	A	A	A	A	A	A	A	A	G	A	A	A	G	A	A	A	A	G	A	A	A	A	G	A	A	A	A	A	G	A	G	A	A	A	G	A	A
ss715583041	A/G	2	43892958	0.601396	-	-	-	A	A	A	A	A	A	A	A	A	A	A	A	A	G	A	A	A	G	A	A	A	A	G	A	A	A	A	G	A	A	A	A	A	G	A	G	A	A	A	G	A	A
ss715583043	A/G	2	43896610	0.616919	-	-	-	A	A	A	A	A	A	A	A	A	A	A	A	A	G	A	A	A	A	A	A	A	A	G	A	A	A	A	G	A	A	A	A	A	A	A	A	A	A	A	G	A	A
ss715583048	A/G	2	43933641	0.61577	-	-	-	A	A	A	A	A	A	A	A	A	A	A	A	A	G	A	A	A	A	A	A	A	A	G	A	A	A	A	G	A	A	A	A	A	A	A	A	A	A	A	G	A	A
ss715583049	T/C	2	43936904	0.600856	-	-	-	T	T	T	T	T	T	T	T	T	T	T	T	T	C	T	T	T	T	T	T	T	T	C	T	T	T	T	C	T	T	T	T	T	T	T	T	T	T	T	C	T	T
ss715583052	T/C	2	43947821	0.61676	-	-	-	T	T	T	T	T	T	T	T	T	T	T	T	T	C	T	T	T	T	T	T	T	T	C	T	T	T	T	C	T	T	T	T	T	T	T	T	T	T	T	C	T	T
ss715583053	C/T	2	43950099	0.628416	-	-	-	C	C	C	C	C	C	C	C	C	C	C	C	C	T	C	C	C	C	C	C	C	C	T	C	C	C	C	T	C	C	C	C	C	C	C	C	C	C	C	T	C	C
ss715583054	A/G	2	43953384	0.616302	-	-	-	A	A	A	A	A	A	A	A	A	A	A	A	A	G	A	A	A	A	A	A	A	A	G	A	A	A	A	G	A	A	A	A	A	A	A	A	A	A	A	G	A	A
ss715583057	C/T	2	43963206	0.623276	-	-	-	C	C	C	C	C	C	C	C	C	C	C	C	C	T	C	C	C	C	C	C	C	C	T	C	C	C	C	T	C	C	C	C	C	C	C	C	C	C	C	T	C	C
ss715583074	T/C	2	44179402	0.459976	-	-	-	T	T	T	T	T	T	T	T	T	T	T	T	T	C	T	T	T	T	T	T	T	T	C	T	T	T	T	C	T	T	T	T	T	T	T	T	T	T	T	C	T	T
ss715583499	T/C	2	48075547	0.433758	-	-	-	T	-	T	T	C	Y	C	Y	T	C	C	C	C	C	T	T	C	C	C	C	T	T	C	T	C	T	T	C	T	T	T	C	C	C	C	C	C	C	C	C	C	C
ss715584573	C/T	3	169762	0.602404	-	-	-	C	C	C	C	C	C	C	C	C	C	C	C	C	C	C	C	C	C	C	C	C	C	C	C	C	C	C	C	C	C	C	C	C	C	C	C	C	C	C	C	C	C
ss715584582	A/G	3	172320	0.62206	-	-	-	A	A	A	A	A	A	A	A	G	A	A	A	A	A	G	A	A	A	A	A	A	A	A	A	A	A	A	A	G	A	A	A	A	A	A	G	A	A	A	A	A	A
ss715584712	G/A	3	204043	0.59373	-	-	-	G	G	G	G	G	G	G	G	A	G	G	G	G	G	A	G	G	G	G	G	G	G	G	G	G	G	G	G	A	G	G	G	G	G	G	A	G	G	G	G	G	G
ss715584722	G/A	3	205937	0.60932	-	-	-	G	G	G	G	G	G	G	G	A	G	G	G	G	G	A	G	G	G	G	G	G	G	G	G	G	G	G	G	A	G	G	G	G	G	G	A	G	G	G	G	G	G
ss715584816	T/C	3	228059	0.558103	-	-	-	T	T	C	T	T	T	T	T	C	C	T	C	T	T	C	T	T	T	T	T	T	T	C	T	T	T	T	T	C	T	T	T	T	T	T	C	T	T	T	T	T	T
ss715584865	A/C	3	242603	0.560752	-	-	-	A	A	A	A	A	A	A	A	C	C	A	C	A	A	C	A	A	A	A	A	A	A	C	A	A	A	A	-	A	A	A	A	A	A	A	A	A	A	A	A	A	A
ss715584879	A/C	3	245160	0.560075	-	-	-	A	A	A	A	A	A	A	A	C	C	A	C	A	A	C	A	A	A	A	A	A	A	C	A	A	A	A	A	C	A	A	A	A	A	A	C	A	A	A	A	A	A
ss715585016	G/A	3	288982	0.564662	-	-	-	G	G	G	G	G	G	G	G	A	A	G	A	G	G	A	G	G	G	G	G	G	G	A	G	G	G	G	G	G	G	G	G	G	G	G	G	G	G	G	G	G	G
ss715585094	G/A	3	305726	0.517192	-	-	-	G	G	G	G	G	G	G	R	A	A	G	A	G	G	A	G	G	G	G	G	G	G	A	G	G	G	G	G	A	G	G	G	G	G	G	A	G	G	G	G	G	R
ss715585103	A/G	3	307872	0.572424	-	-	-	A	A	A	A	A	A	A	A	G	G	A	G	A	A	G	A	A	A	A	A	A	A	G	A	A	A	A	A	A	A	A	A	A	A	A	A	A	A	A	A	A	A
ss715585141	A/G	3	316113	0.583339	-	-	-	A	A	A	A	A	A	A	A	G	A	A	A	A	A	G	A	A	A	A	A	A	A	G	A	A	A	A	-	A	A	A	A	A	A	A	A	A	A	A	A	A	A
ss715585193	A/G	3	330474	0.575162	-	-	-	A	A	A	A	A	A	A	A	A	A	A	A	A	A	A	A	A	A	A	A	A	A	A	A	A	A	A	A	G	A	A	A	A	A	A	G	A	A	A	A	A	A
ss715585320	A/C	3	352419	0.52472	-	-	-	A	A	A	A	A	-	A	A	A	C	A	C	A	A	A	A	A	C	A	A	A	A	A	A	A	A	A	A	C	A	A	A	A	C	A	C	A	A	A	A	A	A
ss715586899	T/C	3	591655	0.595375	-	-	-	T	T	T	T	T	T	T	T	T	T	T	T	T	T	T	T	T	T	T	T	T	T	T	T	T	T	T	T	C	T	T	T	T	T	T	C	T	T	T	T	T	T
ss715584520	T/C	3	1598413	0.482283	-	-	-	T	T	C	T	T	T	T	T	T	C	T	T	T	T	T	T	T	C	T	T	T	T	C	C	C	C	C	T	C	T	T	T	C	C	T	C	T	T	T	T	T	T
ss715584585	C/T	3	1757266	0.408264	-	-	-	T	T	C	T	C	C	C	C	C	T	T	T	C	T	C	C	T	C	C	T	T	T	T	T	T	T	C	T	C	C	T	T	C	C	C	C	T	T	T	C	C	T
ss715584592	C/T	3	1770348	0.40307	-	-	-	T	T	C	T	C	C	C	C	C	T	T	T	C	T	C	C	T	C	C	T	T	T	T	T	T	T	C	T	C	C	T	T	C	C	C	C	T	T	T	C	C	T
ss715584627	A/C	3	1859219	0.411013	-	-	-	A	A	C	A	A	A	A	A	A	A	A	A	A	A	A	A	A	C	A	A	A	A	A	A	A	A	A	A	C	A	A	A	C	C	A	C	A	A	A	A	A	A
ss715584633	G/A	3	1869545	0.400038	-	-	-	A	A	G	A	G	G	G	G	G	A	A	A	G	A	G	G	A	G	G	A	A	A	A	A	A	A	G	A	G	G	A	A	G	G	G	G	A	A	A	G	G	A
ss715584647	G/A	3	1903194	0.404469	-	-	-	A	A	G	A	G	G	G	G	G	A	A	A	G	G	G	G	A	G	G	A	A	A	A	A	A	A	G	R	G	G	A	A	A	G	G	G	A	A	A	G	G	A
ss715584681	C/T	3	1991155	0.579476	-	-	-	C	C	T	C	C	C	C	C	C	C	C	C	C	C	C	C	C	T	C	C	C	C	C	C	C	C	C	C	T	C	C	C	C	T	C	T	C	C	C	C	C	C
ss715584687	C/T	3	2004603	0.400354	-	-	-	T	T	C	T	C	C	C	C	C	C	T	T	C	T	C	C	T	C	C	T	T	T	T	T	T	T	C	T	C	C	T	T	T	C	C	C	T	T	T	C	C	T
ss715584699	A/G	3	2034207	0.426461	-	-	-	G	G	A	G	A	A	A	A	A	G	G	G	A	G	A	A	G	A	A	G	G	G	G	G	G	G	A	G	A	A	G	G	G	A	A	A	G	G	G	A	A	G
ss715584724	C/T	3	2077407	0.5747	-	-	-	C	C	T	C	C	C	C	C	C	C	C	C	C	C	C	C	C	T	C	C	C	C	C	C	C	C	C	C	T	C	C	C	C	T	C	T	C	C	C	C	C	C
ss715584730	T/C	3	2092877	0.433767	-	-	-	C	C	T	C	T	T	T	T	T	T	C	C	T	C	T	T	C	T	T	C	C	C	C	C	C	C	T	C	T	T	C	C	C	T	T	T	C	C	C	T	T	C
ss715584732	C/T	3	2096126	0.447276	-	-	-	T	T	C	T	C	C	C	C	C	C	T	T	C	T	C	C	T	C	C	T	T	T	T	T	T	T	C	T	C	C	T	T	T	C	C	C	T	T	T	C	C	T
ss715584759	G/A	3	2162550	0.456866	Ureide content 1-g6.2	Ureide content	Ray et al. 2015	A	A	G	A	G	G	G	G	G	G	A	A	G	A	G	G	A	G	G	A	A	A	A	A	A	A	G	G	G	G	A	G	A	G	G	G	A	A	A	G	G	A
ss715584767	A/G	3	2192269	0.459139	Ureide content 1-g6.3	Ureide content	Ray et al. 2015	G	G	A	G	A	A	A	A	A	A	G	G	A	G	A	A	G	A	A	G	G	G	G	G	G	G	A	A	A	A	G	A	G	A	A	A	-	G	G	A	A	-
ss715585043	C/A	3	2996563	0.526205	-	-	-	A	A	C	A	C	C	C	C	C	C	A	A	C	C	C	A	A	C	C	A	A	A	A	A	A	A	C	C	A	C	A	A	A	C	C	C	A	A	A	C	C	A
ss715585442	G/A	3	34364354	0.463251	-	-	-	A	G	A	G	A	G	A	G	A	A	A	G	-	G	G	A	G	A	G	G	G	G	A	G	G	G	G	G	G	G	G	G	G	A	G	G	G	G	G	G	G	G
ss715585444	A/C	3	34374076	0.485871	-	-	-	C	A	C	A	C	A	C	A	C	C	C	A	C	A	A	C	A	C	A	A	A	A	C	A	A	A	A	A	A	A	A	A	A	C	A	A	A	A	A	A	A	A
ss715585472	C/T	3	34545549	0.493567	-	-	-	T	C	T	C	T	C	T	-	T	T	T	C	T	C	C	C	C	T	C	C	C	C	T	C	C	C	C	T	C	C	C	C	C	T	C	C	C	C	C	C	C	C
ss715585473	A/G	3	34547382	0.495733	-	-	-	G	A	G	A	G	A	G	A	G	G	G	A	G	A	A	A	A	G	A	A	A	A	G	A	A	A	A	G	A	A	A	A	A	G	A	A	A	A	A	A	A	A
ss715585480	A/C	3	34582374	0.468713	-	-	-	A	A	A	A	A	A	A	A	A	A	A	A	A	A	A	A	A	A	A	A	A	A	A	A	A	A	A	A	A	A	A	A	A	A	A	A	A	A	A	A	A	A
ss715585499	T/C	3	34692693	0.518009	-	-	-	C	T	C	T	C	T	C	T	C	C	C	T	C	T	T	T	T	C	C	T	T	T	C	T	T	T	T	T	T	T	T	T	T	C	C	T	T	T	T	T	T	T
ss715585500	A/G	3	34703335	0.507157	-	-	-	G	A	G	A	G	A	G	A	G	G	G	A	G	A	A	A	A	G	G	A	A	A	G	A	A	A	A	A	A	A	A	A	A	G	G	A	A	A	A	A	A	A
ss715585501	T/C	3	34706456	0.508591	-	-	-	C	T	C	T	C	T	C	T	C	C	C	T	C	T	T	T	T	C	C	T	T	T	C	T	T	T	T	T	T	T	T	T	T	C	C	T	T	T	T	T	T	T
ss715585518	C/A	3	34839398	0.519554	Seed oil 7-g1	Seed composition	Leamy et al. 2017	A	C	C	C	A	C	A	C	A	A	A	C	A	C	C	C	C	A	C	C	C	C	C	C	C	C	C	C	C	C	C	C	C	A	C	C	C	C	C	C	C	C
ss715585529	T/C	3	34933369	0.739987	-	-	-	C	T	C	T	C	T	C	T	C	C	C	T	C	T	T	T	T	C	T	T	T	T	C	T	T	T	T	C	T	T	T	T	T	C	T	T	T	T	T	T	T	T
ss715585531	G/A	3	34955422	0.725967	-	-	-	A	G	A	G	A	G	A	G	A	A	A	G	A	G	G	G	G	A	G	G	G	G	A	G	G	G	G	A	G	G	G	G	G	A	G	G	G	G	G	G	G	G
ss715585532	A/G	3	34961318	0.506421	-	-	-	A	A	A	A	A	A	A	A	A	A	A	A	A	A	A	A	A	A	A	A	A	A	A	A	A	A	A	A	A	A	A	A	A	A	A	A	A	A	A	A	A	A
ss715585533	T/C	3	34962888	0.513506	-	-	-	T	T	T	T	T	T	T	T	T	T	T	T	T	T	T	T	T	T	T	T	T	T	T	T	T	T	T	T	T	T	T	T	T	T	T	T	T	T	T	T	T	T
ss715585534	A/C	3	34964105	0.737792	-	-	-	C	A	C	A	C	A	C	A	C	C	C	A	C	A	A	A	A	C	A	A	A	A	C	A	A	A	A	C	A	A	A	A	A	C	A	A	A	A	A	A	A	A
ss715585535	A/C	3	34966953	0.736244	-	-	-	C	A	C	A	C	A	C	A	C	C	C	A	C	A	A	A	A	C	A	A	A	A	C	A	A	A	A	C	A	A	A	A	A	C	A	A	A	A	A	A	A	A
ss715585536	A/G	3	34972056	0.508195	-	-	-	A	A	A	A	A	A	A	A	A	A	A	A	A	A	A	A	A	A	A	A	A	A	A	A	A	A	A	-	A	A	A	A	A	A	A	A	A	A	A	A	A	A
ss715585538	C/A	3	34975642	0.728837	-	-	-	A	C	A	C	A	C	A	C	A	A	A	C	A	C	C	C	C	A	C	C	C	C	A	C	C	C	C	A	C	C	C	C	C	A	C	C	C	C	C	C	C	C
ss715585543	T/C	3	34994286	0.525438	-	-	-	T	T	T	T	T	T	T	T	T	T	T	T	T	T	T	T	T	T	T	T	T	T	T	T	T	T	T	T	T	T	T	T	T	T	T	T	T	T	T	T	T	T
ss715585566	A/C	3	35230252	0.455479	-	-	-	C	A	C	A	C	A	C	A	C	A	C	A	C	A	A	A	A	C	A	A	A	A	C	A	A	A	A	C	A	A	A	A	A	C	A	A	A	A	A	A	A	A
ss715585573	A/G	3	35299633	0.469736	-	-	-	G	A	G	A	G	A	G	R	G	A	G	A	G	A	A	A	A	G	A	A	A	A	G	A	A	A	A	G	A	A	A	A	A	G	A	A	A	A	A	A	A	A
ss715585603	A/G	3	35497198	0.488879	-	-	-	G	A	G	A	G	A	G	A	G	A	G	A	G	A	A	A	A	A	A	A	A	A	G	A	A	A	A	A	A	A	A	A	A	A	A	A	A	A	A	A	A	A
ss715585604	G/A	3	35507990	0.506121	-	-	-	G	G	A	G	G	G	G	G	G	G	G	G	G	G	G	G	G	G	G	G	G	G	A	G	G	G	G	G	G	G	G	G	G	G	G	G	G	G	G	G	G	G
ss715585607	C/T	3	35524022	0.538113	-	-	-	C	C	T	C	C	C	C	C	C	C	C	C	C	C	C	C	C	C	C	C	C	C	T	C	C	C	C	C	C	C	C	C	C	C	C	C	C	C	C	C	C	C
ss715585609	T/C	3	35538965	0.521175	-	-	-	T	T	C	T	T	T	T	T	T	T	T	T	T	T	T	T	T	T	T	T	T	T	C	T	T	T	T	T	T	T	T	T	T	T	T	T	T	T	T	T	T	T
ss715585912	T/G	3	38326427	0.525445	-	-	-	T	T	G	T	T	G	T	G	T	T	T	G	T	G	G	G	T	T	G	T	G	G	T	G	G	G	T	T	G	T	G	T	T	T	G	T	G	T	G	G	T	K
ss715585915	T/C	3	38340724	0.458589	-	-	-	T	C	T	C	C	T	C	T	T	C	C	T	C	T	T	T	C	C	T	C	T	T	C	T	T	T	C	C	T	C	T	C	C	C	T	C	T	C	T	T	C	T
ss715585917	C/A	3	38358985	0.511037	-	-	-	C	C	A	C	C	A	C	A	C	C	C	A	C	A	A	A	C	C	A	C	A	A	C	A	A	A	C	C	A	C	A	C	C	C	A	C	A	C	A	A	C	M
ss715585920	T/C	3	38390414	0.481706	-	-	-	C	T	T	C	C	T	C	T	C	T	T	T	C	T	T	T	T	T	T	T	T	T	C	T	T	T	T	C	T	C	T	T	T	T	T	C	Y	T	T	T	T	T
ss715585922	G/A	3	38402301	0.465714	-	-	-	G	G	A	G	G	A	G	A	G	G	G	A	G	A	A	A	G	G	A	G	A	A	G	A	A	A	G	G	A	G	A	G	G	G	A	G	A	G	A	A	G	A
ss715585923	G/A	3	38407049	0.525315	-	-	-	G	G	A	G	G	A	G	A	G	G	G	A	G	A	A	A	G	G	A	G	A	A	G	A	A	A	G	G	A	G	A	G	G	G	A	G	A	G	A	A	G	R
ss715585947	C/A	3	38589440	0.504702	-	-	-	C	C	A	C	C	A	C	A	C	C	C	A	C	A	A	A	C	C	A	C	A	A	C	A	A	A	C	C	A	C	A	C	C	C	A	C	A	C	A	A	C	M
ss715585950	G/A	3	38605485	0.511924	-	-	-	G	G	A	G	G	A	G	A	G	G	G	A	G	A	A	A	G	G	A	G	A	A	G	A	A	A	G	G	A	G	A	G	G	G	A	G	A	G	A	A	G	R
ss715585957	C/A	3	38666074	0.468267	-	-	-	C	C	A	C	C	A	C	A	C	C	C	A	C	A	A	A	C	C	A	C	A	A	C	A	A	A	C	C	A	C	A	C	C	C	A	C	A	C	A	A	C	-
ss715585969	C/A	3	38756518	0.431515	-	-	-	A	-	C	A	A	C	A	C	A	A	A	C	A	A	C	C	A	A	C	A	C	C	A	C	C	C	A	A	C	A	C	A	A	A	C	A	C	A	C	C	A	-
ss715589063	T/G	4	5337934	0.432388	-	-	-	G	G	G	G	T	T	T	T	G	G	G	T	G	T	G	G	G	G	T	G	G	G	T	G	G	G	G	G	G	G	G	G	G	G	T	G	G	G	G	G	T	G
ss715589343	C/T	4	8063668	0.445496	-	-	-	C	C	C	C	C	C	C	C	T	C	C	C	C	T	C	T	C	C	C	C	C	C	C	T	C	C	C	C	C	C	C	T	C	C	C	C	T	C	T	T	C	C
ss715589344	C/A	4	8075910	0.41565	-	-	-	C	C	A	C	C	M	C	C	A	C	C	C	C	A	C	A	C	C	C	C	C	C	C	A	C	C	C	C	C	C	C	A	C	C	C	C	A	C	A	A	C	C
ss715589345	G/A	4	8077372	0.451773	-	-	-	G	G	G	G	G	G	G	G	A	G	G	G	G	A	G	A	G	G	G	G	G	G	G	A	G	G	G	G	G	G	G	A	G	G	G	G	A	G	A	A	G	G
ss715589346	G/A	4	8078864	0.435227	-	-	-	G	G	G	G	G	G	G	G	A	G	G	G	G	A	G	A	G	G	G	G	G	G	G	A	G	G	G	G	G	G	G	A	G	G	G	G	A	G	A	A	G	G
ss715589349	C/T	4	8095691	0.409489	-	-	-	C	C	T	C	C	Y	C	C	T	C	C	C	C	T	C	T	C	C	C	C	C	C	C	T	C	C	C	C	C	C	C	T	C	C	C	C	T	C	T	T	C	C
ss715589356	T/C	4	8134835	0.403138	-	-	-	T	T	C	T	T	T	T	T	C	T	T	T	T	C	T	C	T	T	T	T	T	T	T	C	T	T	T	T	T	T	T	C	T	T	T	T	C	T	C	C	T	T
ss715588543	C/T	4	48009592	0.433881	-	-	-	C	T	C	C	C	C	C	C	T	C	C	C	C	T	C	T	T	C	C	T	C	C	C	C	C	T	C	C	C	T	C	T	T	C	C	C	T	T	T	T	T	T
ss715588563	T/G	4	48187389	0.505021	-	-	-	T	G	T	T	T	G	T	G	G	T	G	G	T	G	T	G	G	G	T	G	T	T	T	G	G	G	G	T	T	G	T	G	G	G	T	T	G	G	G	G	G	G
ss715588578	C/T	4	48256905	0.514879	-	-	-	T	T	C	T	C	T	C	T	T	T	C	C	C	T	T	T	T	C	T	T	T	C	C	T	T	T	C	T	C	T	C	T	T	C	C	T	T	T	T	T	T	T
ss715588582	A/C	4	48276938	0.400116	-	-	-	A	C	A	A	A	C	A	C	C	M	A	A	A	C	A	C	C	A	-	C	M	A	A	C	C	C	A	M	A	C	A	C	C	A	A	A	C	C	C	C	C	C
ss715588607	A/G	4	48402016	0.451312	-	-	-	A	A	A	A	A	A	A	A	A	A	G	G	A	A	A	A	A	G	A	A	A	A	A	A	A	A	G	A	A	A	A	A	A	G	A	A	A	A	A	A	A	A
ss715588619	T/G	4	48474426	0.45915	-	-	-	G	T	G	G	G	T	G	T	T	G	T	T	G	T	G	T	T	T	G	T	G	T	G	T	T	T	T	G	G	T	T	T	T	T	G	G	T	T	T	T	T	T
ss715588629	C/T	4	48516152	0.415764	-	-	-	T	C	T	T	T	C	T	C	C	T	T	T	T	C	T	C	C	T	T	C	T	C	T	C	C	C	T	T	T	C	C	C	C	T	T	T	C	C	C	C	C	C
ss715588631	A/G	4	48530066	0.418154	-	-	-	G	A	G	G	G	A	G	R	A	G	G	G	G	A	G	A	A	G	G	A	G	A	G	A	A	A	G	G	G	A	A	A	A	G	G	G	A	A	A	A	A	A
ss715588923	G/A	4	51165591	0.456093	-	-	-	G	G	G	A	G	G	G	G	G	G	G	G	G	G	G	G	G	A	G	G	G	G	G	A	A	G	A	G	G	G	G	G	G	A	A	A	G	G	G	G	G	R
ss715588931	A/G	4	51215782	0.475971	-	-	-	A	A	A	G	A	A	A	A	A	A	A	A	A	A	A	A	A	G	A	A	A	A	A	G	A	A	A	A	A	A	A	A	A	G	G	G	A	A	A	A	A	A
ss715588940	G/A	4	51272076	0.432619	-	-	-	G	G	G	A	G	G	G	G	G	G	G	G	G	G	G	G	G	A	G	G	G	G	G	A	G	G	G	G	G	G	G	G	G	A	G	A	G	G	G	G	G	G
ss715588954	G/A	4	51375575	0.403954	-	-	-	G	G	G	A	G	G	G	G	G	G	G	G	G	G	G	G	G	G	G	G	G	G	G	A	G	G	G	G	G	G	G	G	G	G	G	A	G	G	G	G	G	G
ss715588972	T/C	4	51546265	0.401258	-	-	-	T	T	T	C	T	T	T	T	T	C	T	T	T	T	T	T	T	C	T	T	T	T	T	C	T	T	T	Y	T	T	T	T	T	C	T	C	T	T	T	T	T	T
ss715588976	A/C	4	51558716	0.418588	-	-	-	A	A	A	C	A	A	A	A	A	C	A	A	A	A	A	A	A	C	A	A	A	A	A	C	A	A	A	A	A	A	A	A	A	C	A	C	A	A	A	A	A	A
ss715588977	T/G	4	51563331	0.406657	-	-	-	T	T	T	G	T	T	T	T	T	G	T	T	T	T	T	T	T	G	T	T	T	T	T	G	T	T	T	T	T	T	T	T	T	G	T	G	T	T	T	T	T	T
ss715588979	G/A	4	51579450	0.411053	-	-	-	G	G	G	A	G	G	G	G	G	A	G	G	G	G	G	G	G	A	G	G	G	G	G	A	G	G	G	G	G	G	G	G	G	A	G	A	G	G	G	G	G	G
ss715588980	G/A	4	51580551	0.406711	-	-	-	G	G	G	A	G	G	G	G	G	A	G	G	G	G	G	G	G	A	G	G	G	G	G	A	G	G	G	G	G	G	G	G	G	A	G	A	G	G	G	G	G	G
ss715591394	T/C	5	5397251	0.44362	-	-	-	T	T	T	T	T	T	T	T	T	T	T	T	T	T	T	T	T	T	T	T	T	T	T	T	T	T	T	T	T	T	T	T	T	T	T	T	T	T	T	T	T	T
ss715590209	A/G	5	24193817	0.443091	-	-	-	A	A	G	A	A	A	A	A	G	A	G	A	A	A	A	A	A	A	A	A	A	A	G	A	A	A	A	A	A	A	A	A	A	A	A	A	A	A	A	A	A	A
ss715590238	A/G	5	25462356	0.455847	-	-	-	A	A	G	A	A	A	A	A	G	A	G	A	A	A	A	A	A	A	A	A	A	A	G	A	A	A	A	A	A	A	A	A	A	A	A	A	A	A	A	A	A	A
ss715590293	A/G	5	27099807	0.416289	-	-	-	A	A	G	A	A	A	A	A	G	A	G	A	A	A	A	A	A	A	A	A	A	A	G	A	A	A	A	A	A	A	A	A	A	A	A	A	A	A	A	A	A	A
ss715590481	T/C	5	30537465	0.43362	-	-	-	T	C	T	C	T	T	T	Y	T	C	T	C	C	T	C	T	C	C	T	C	C	C	T	T	T	C	T	T	T	C	C	T	C	T	C	T	C	C	T	T	C	C
ss715590578	C/T	5	31225858	0.40403	-	-	-	C	T	T	T	C	C	C	T	C	T	T	T	T	C	T	C	T	T	C	T	T	T	T	T	C	T	T	C	C	T	T	C	T	T	T	T	T	T	C	T	T	T
ss715590584	G/T	5	31233444	0.413393	-	-	-	T	G	G	G	T	T	T	G	T	G	G	G	G	T	G	T	G	G	T	G	G	G	G	G	T	G	G	T	T	G	G	T	G	G	G	G	G	G	T	G	G	G
ss715590585	G/T	5	31238110	0.406283	-	-	-	G	K	T	T	G	G	G	T	G	T	T	T	-	G	T	G	T	T	G	T	T	T	T	T	G	T	T	G	G	T	T	G	T	T	T	T	T	T	G	T	T	T
ss715590586	A/G	5	31243247	0.42586	-	-	-	A	G	G	G	A	A	A	G	A	G	G	G	G	A	G	A	G	G	A	G	G	G	G	G	A	G	G	A	A	G	G	A	G	G	G	G	G	G	A	G	G	G
ss715590626	G/A	5	31450644	0.590314	-	-	-	G	G	G	G	G	G	G	G	G	G	G	G	G	G	G	G	G	G	G	G	G	G	G	G	G	G	G	G	G	G	G	G	G	G	G	G	G	G	G	G	G	G
ss715590628	T/C	5	31458872	0.58329	-	-	-	T	T	T	T	T	-	T	T	T	T	T	T	T	T	T	T	T	T	T	T	T	T	T	T	T	T	T	Y	T	T	T	T	T	T	T	T	T	T	T	T	T	T
ss715590631	A/G	5	31478858	0.422751	-	-	-	A	G	G	G	A	A	A	G	A	G	G	G	G	A	G	A	G	G	A	G	G	G	G	G	A	G	A	A	A	G	G	A	A	G	G	G	G	G	A	A	G	R
ss715590632	G/A	5	31498917	0.424273	-	-	-	G	A	A	A	G	G	G	A	G	A	A	A	A	G	A	G	A	A	G	A	A	A	A	A	G	A	G	G	G	A	A	G	G	A	A	A	A	A	G	G	A	A
ss715590637	C/A	5	31549981	0.611072	-	-	-	-	C	C	C	C	C	C	C	A	C	C	C	C	A	C	A	C	C	C	C	C	C	C	C	A	C	A	A	C	C	C	C	C	C	C	C	C	C	C	A	C	C
ss715590638	A/G	5	31550996	0.421027	-	-	-	A	G	G	G	A	A	A	G	A	G	G	G	G	A	G	A	G	G	A	G	G	G	G	G	A	G	A	A	A	G	G	A	A	G	G	G	G	G	A	A	G	R
ss715590639	C/T	5	31551588	0.425433	-	-	-	C	T	T	T	C	C	C	T	C	T	T	T	T	C	T	C	T	T	C	T	T	T	T	T	C	T	C	C	C	T	T	C	C	T	T	T	T	T	C	C	T	T
ss715590652	G/A	5	31590681	0.450673	-	-	-	G	A	A	A	G	G	G	A	G	A	A	A	A	G	A	G	A	A	G	A	A	A	A	A	G	A	G	G	G	A	A	G	G	A	A	A	A	A	G	G	A	A
ss715590654	T/C	5	31601400	0.455022	-	-	-	T	C	C	C	T	T	T	C	T	C	C	C	-	T	C	T	C	C	T	C	C	C	C	C	T	C	T	T	T	C	C	T	T	C	C	C	C	C	T	T	C	C
ss715590663	G/A	5	31639392	0.451878	-	-	-	G	A	A	A	G	G	G	A	G	A	A	A	A	G	A	G	A	A	G	A	A	A	A	A	G	A	G	G	G	A	A	G	G	A	A	A	A	A	G	G	A	A
ss715590667	C/T	5	31658505	0.4775	-	-	-	C	T	T	T	C	C	C	T	C	T	T	T	T	C	T	C	T	T	C	T	T	T	T	T	C	T	C	C	C	T	T	C	C	T	T	T	T	T	C	C	T	T
ss715590668	T/C	5	31659406	0.429682	-	-	-	C	T	T	T	C	C	C	T	C	T	T	T	T	C	T	C	T	T	C	T	T	T	T	T	C	T	C	C	C	T	T	C	C	T	T	T	T	T	C	C	T	T
ss715590673	G/T	5	31666172	0.453579	-	-	-	G	T	T	T	G	G	G	T	T	T	T	T	G	G	T	G	T	T	G	T	T	T	T	T	G	T	G	G	G	T	T	G	T	T	T	T	T	T	G	G	T	T
ss715590696	G/A	5	31769822	0.425977	-	-	-	A	G	G	G	G	G	G	G	G	G	G	G	G	A	G	A	G	G	G	G	G	G	G	G	A	G	G	A	G	G	G	A	G	G	G	G	G	G	A	A	G	R
ss715590702	A/G	5	31813985	0.399006	-	-	-	A	G	A	G	A	A	A	R	G	G	A	G	A	A	G	A	G	G	A	G	G	G	G	A	A	G	G	A	A	G	G	A	G	A	G	A	G	G	A	A	G	G
ss715590713	C/A	5	31932170	0.427341	-	-	-	C	A	A	A	A	A	A	M	A	A	A	A	A	C	A	C	A	A	A	A	A	A	A	C	C	A	A	C	A	A	A	C	A	C	A	C	A	A	C	C	A	A
ss715590715	C/T	5	31934350	0.442046	-	-	-	C	T	T	T	T	T	T	Y	T	T	T	T	T	C	T	C	T	T	T	T	T	T	T	C	C	T	T	C	T	T	T	C	T	C	T	C	T	T	C	C	T	T
ss715590723	C/T	5	31961902	0.4892	-	-	-	C	T	C	T	C	C	C	Y	T	T	C	T	C	C	T	C	T	T	C	T	T	T	T	C	C	T	T	C	C	T	T	C	T	C	T	C	T	T	C	C	T	T
ss715590724	G/A	5	31963188	0.498828	-	-	-	G	A	G	A	G	G	G	R	A	A	G	A	G	G	A	G	A	A	G	A	A	A	A	G	G	A	A	G	G	A	A	G	A	G	A	G	-	A	G	G	A	A
ss715590731	A/C	5	32020107	0.530371	-	-	-	A	A	A	A	C	C	C	A	A	A	C	A	C	A	A	A	A	A	C	A	A	A	A	A	A	A	A	A	C	A	A	A	A	A	A	C	A	A	A	A	A	A
ss715592877	T/C	6	1242927	0.500452	-	-	-	C	C	T	C	T	T	T	T	C	T	C	C	C	T	C	C	T	C	C	T	C	C	T	T	C	C	T	T	T	C	C	T	T	C	C	C	T	C	T	T	C	C
ss715595406	G/A	6	6375580	0.443318	-	-	-	G	G	G	G	G	G	G	G	G	G	G	G	G	G	G	G	G	G	G	G	G	G	G	G	G	G	G	A	G	G	G	G	G	G	G	G	G	G	G	G	G	G
ss715595408	T/G	6	6385388	0.4184	-	-	-	T	T	T	T	T	T	T	T	T	T	T	T	T	T	T	T	T	T	T	T	T	T	T	T	T	T	T	G	T	T	T	T	T	G	T	T	T	T	T	T	T	T
ss715595435	G/A	6	6581862	0.417101	-	-	-	G	G	G	G	G	G	G	G	G	G	G	G	G	A	G	G	G	G	G	G	G	G	G	G	G	G	A	A	A	G	G	G	G	G	A	G	A	G	G	A	G	R
ss715595458	C/T	6	6803119	0.44115	-	-	-	C	C	C	C	C	T	C	T	C	C	C	C	T	T	C	C	C	C	C	C	C	C	C	C	C	C	C	T	T	C	C	C	C	T	T	C	T	C	C	T	C	Y
ss715595461	A/C	6	6843843	0.438505	-	-	-	A	A	A	A	A	C	A	C	A	A	A	A	C	C	A	A	A	A	A	A	A	A	A	A	A	A	A	C	C	A	A	A	A	C	C	A	C	A	A	C	A	-
ss715595572	A/G	6	7950915	0.463318	-	-	-	G	G	A	G	G	A	G	A	G	G	G	G	A	A	G	G	G	G	G	G	G	G	A	G	G	G	G	G	A	G	A	G	G	A	A	G	A	G	A	A	A	R
ss715595575	C/A	6	7982338	0.442833	-	-	-	A	A	C	A	A	C	A	C	A	A	A	A	C	C	A	A	A	A	A	A	A	A	C	A	A	A	A	-	C	A	C	A	A	C	C	A	C	A	C	C	C	-
ss715592814	G/A	6	11686193	0.47564	-	-	-	G	G	A	A	A	R	A	G	G	A	G	G	G	G	G	A	A	A	G	A	G	A	G	G	G	G	A	R	G	G	G	A	A	A	A	A	A	A	A	G	G	A
ss715592817	C/T	6	11733097	0.485207	-	-	-	C	C	T	T	T	Y	T	C	C	T	C	C	C	T	C	T	T	T	C	T	C	T	C	C	C	C	T	-	C	C	C	T	T	T	T	T	T	T	T	C	C	T
ss715592818	A/G	6	11733336	0.4668	-	-	-	A	A	G	G	G	R	G	A	A	G	A	A	A	G	A	G	G	G	A	G	A	G	A	A	A	A	G	G	A	A	A	G	G	G	G	G	G	G	G	A	A	G
ss715592826	G/T	6	11853957	0.609067	-	-	-	G	G	G	G	G	G	G	G	G	G	G	G	G	G	G	G	G	G	G	G	G	G	G	G	G	G	G	G	G	G	G	G	G	G	G	G	G	G	G	G	G	G
ss715592842	G/T	6	11944191	0.519686	-	-	-	G	G	T	T	T	G	T	G	G	T	G	G	G	G	G	T	T	T	G	T	G	T	G	T	G	G	T	T	G	G	G	T	T	T	T	T	T	T	T	G	G	T
ss715592847	A/G	6	11975393	0.514774	-	-	-	A	A	G	G	G	A	G	A	A	G	A	A	A	A	A	G	G	G	A	G	A	G	A	G	A	A	G	G	A	A	A	G	G	G	G	G	G	G	G	A	A	G
ss715592848	C/T	6	11976726	0.504442	-	-	-	C	C	T	T	T	C	T	C	C	T	C	C	C	C	C	T	T	T	C	T	C	T	C	T	C	C	T	T	C	C	C	T	T	T	T	T	T	T	T	C	C	T
ss715592849	G/A	6	11976974	0.409118	-	-	-	G	G	G	G	G	A	G	A	G	G	G	A	A	A	A	G	G	G	G	G	G	G	A	G	G	A	G	G	G	A	G	G	G	G	G	G	G	G	G	A	A	G
ss715592859	G/T	6	12047572	0.415449	-	-	-	G	G	G	G	G	G	G	G	G	G	G	T	-	G	T	G	G	G	G	G	G	G	T	G	G	G	G	G	G	T	G	G	G	G	G	G	G	G	G	G	T	G
ss715592932	C/T	6	12565917	0.478896	-	-	-	C	C	C	C	C	C	C	C	C	C	C	C	C	C	C	C	C	C	C	C	C	C	C	C	C	C	C	C	C	C	C	C	C	C	C	C	C	C	C	C	C	C
ss715592981	T/G	6	13026445	0.404992	-	-	-	G	G	T	G	T	G	G	T	G	G	G	G	T	T	G	G	G	G	G	G	G	G	T	G	T	G	G	T	G	G	G	G	G	G	T	G	G	G	G	T	G	G
ss715592989	T/C	6	13062162	0.406926	-	-	-	C	C	T	C	T	Y	C	T	C	C	C	C	T	T	C	C	C	C	C	C	C	C	T	C	T	C	C	T	C	C	C	C	C	C	T	C	C	C	C	T	C	Y
ss715593073	C/T	6	13566413	0.501559	-	-	-	C	Y	C	C	C	C	C	C	C	C	C	C	C	T	C	C	C	C	C	C	C	C	C	C	T	C	C	C	C	C	C	C	C	C	C	C	C	C	C	C	C	C
ss715593085	A/C	6	13649273	0.606533	-	-	-	A	A	A	A	C	A	A	A	A	A	A	A	C	C	A	A	A	A	A	A	A	A	A	A	C	A	A	-	A	A	A	A	A	A	A	A	A	A	A	A	A	A
ss715593089	G/T	6	13670814	0.41052	-	-	-	T	T	G	G	G	T	T	G	T	T	T	T	G	G	T	T	T	T	T	T	T	T	G	T	G	T	T	G	T	T	T	T	T	T	G	T	T	T	T	G	T	T
ss715593090	C/T	6	13675773	0.559392	-	-	-	C	C	T	C	T	C	C	C	C	C	C	C	T	T	C	C	C	C	C	C	C	C	T	C	T	C	C	C	C	C	C	C	C	C	C	C	C	C	C	C	C	C
ss715593092	C/A	6	13678050	0.549647	-	-	-	C	-	A	C	A	C	C	C	C	C	C	C	A	A	C	C	C	C	C	C	C	C	A	C	A	C	C	C	C	C	C	C	C	C	C	C	C	C	C	C	C	C
ss715593172	T/C	6	14154444	0.403469	-	-	-	C	T	T	T	T	C	T	T	T	T	T	T	T	C	T	C	T	C	T	T	T	T	C	C	C	T	T	C	T	C	T	T	T	T	T	T	T	T	T	T	T	T
ss715593180	A/C	6	14174887	0.423795	-	-	-	C	A	A	A	A	C	A	A	A	A	A	A	A	C	A	C	A	C	A	A	A	A	C	C	C	A	A	C	A	C	A	A	A	A	A	A	A	A	A	A	A	A
ss715593181	G/A	6	14175589	0.411072	-	-	-	A	G	G	G	G	A	G	G	G	G	G	G	G	A	G	A	G	A	G	G	G	G	A	A	A	G	G	-	G	A	G	G	G	G	G	G	G	G	G	G	G	R
ss715593728	T/C	6	17364510	0.404097	-	-	-	T	T	T	T	C	C	C	T	T	T	T	C	T	C	T	T	T	T	T	T	T	T	C	C	T	T	C	-	T	C	T	T	T	T	C	T	T	T	T	T	T	T
ss715593731	T/C	6	17368485	0.414148	-	-	-	T	T	T	T	C	C	C	T	T	T	T	C	T	C	T	T	T	T	T	T	T	T	C	C	T	T	C	C	T	C	T	T	T	T	C	T	T	T	T	T	T	T
ss715593737	G/A	6	17391840	0.400256	-	-	-	G	G	G	G	A	A	A	G	G	G	G	A	G	A	G	G	G	G	G	G	G	G	A	A	G	G	A	A	G	A	G	G	G	G	A	G	G	G	G	G	G	G
ss715593738	A/G	6	17393005	0.407471	-	-	-	A	A	A	A	G	G	G	A	A	A	A	G	A	G	A	A	A	A	A	A	A	A	G	G	A	A	G	G	A	G	A	A	A	A	G	A	A	A	A	A	A	A
ss715593740	A/G	6	17401316	0.40864	-	-	-	A	A	A	A	G	G	G	A	A	A	A	G	A	G	A	A	A	A	A	A	A	A	G	G	A	A	G	G	A	G	A	A	A	A	G	A	A	A	A	A	A	A
ss715593783	T/C	6	18068204	0.431679	-	-	-	T	T	C	T	T	C	T	T	T	T	T	C	T	C	T	T	T	T	T	T	T	T	C	T	T	T	T	T	T	T	T	T	T	T	T	T	T	T	T	T	T	T
ss715593814	A/G	6	19261720	0.654917	WUE 2-g69	Oxygen isotope ratio	Kaler et al. 2017	G	R	G	A	A	G	A	-	G	G	A	G	G	G	A	A	A	A	A	A	A	G	G	G	A	G	G	G	G	G	A	A	A	G	G	G	G	G	G	G	A	A
ss715593815	C/A	6	19321023	0.61824	-	-	-	A	-	A	C	C	C	C	C	A	A	C	C	-	A	C	C	C	C	C	C	C	A	A	A	C	A	A	A	C	A	C	C	C	A	A	A	A	A	A	A	C	C
ss715593819	A/G	6	19447386	0.595892	-	-	-	G	-	G	A	A	A	A	A	G	G	A	A	-	G	A	A	A	A	A	A	A	G	G	G	A	G	G	G	A	G	A	A	A	G	G	G	G	G	G	G	A	A
ss715593822	G/A	6	19520418	0.643554	WUE 2-g70.2	Oxygen isotope ratio	Kaler et al. 2017	A	-	A	G	G	A	G	G	A	A	G	A	A	A	G	G	G	G	G	G	G	A	A	A	G	A	A	A	A	A	G	G	G	A	A	A	A	A	A	A	G	G
ss715593823	A/C	6	19544938	0.797032	-	-	-	A	A	A	A	A	C	A	A	A	A	A	C	C	A	A	A	A	A	A	A	A	A	A	A	A	A	A	A	C	A	A	A	A	A	A	A	A	A	A	A	A	A
ss715593824	T/C	6	19573982	0.802383	-	-	-	T	T	T	T	T	C	T	T	T	T	T	C	C	T	T	T	T	T	T	T	T	T	T	T	T	T	T	-	C	T	T	T	T	T	T	T	T	T	T	T	T	T
ss715593825	A/G	6	19611280	0.783598	-	-	-	A	A	A	A	A	G	A	A	A	A	A	G	G	A	A	A	A	A	A	A	A	A	A	A	A	A	A	A	G	A	A	A	A	A	A	A	A	A	A	A	A	A
ss715593829	C/T	6	19744952	0.827413	Shoot K 1-g7, WUE 2-g71	Shoot Potassium Content, Oxygen isotope ratio	Dhanapal et al. 2018, Kaler et al. 2017	C	C	C	C	C	T	C	C	C	C	C	T	T	C	C	C	C	C	C	C	C	C	C	C	C	C	C	C	C	C	C	C	C	C	C	C	C	C	C	C	C	C
ss715593831	C/T	6	19818851	0.60643	WUE 2-g72	Oxygen isotope ratio	Kaler et al. 2017	T	C	T	C	C	C	C	C	T	T	C	C	C	T	C	C	C	C	C	C	C	T	T	T	C	T	T	Y	T	T	C	C	C	T	T	T	C	C	C	T	C	C
ss715593833	A/C	6	19913355	0.812592	-	-	-	A	A	A	A	A	C	A	A	A	A	A	C	-	A	A	A	A	A	A	A	A	A	A	A	A	A	A	A	C	A	A	A	A	A	A	A	A	A	A	A	A	A
ss715593836	A/G	6	20019602	0.810391	-	-	-	A	A	A	A	A	G	A	A	A	A	A	G	G	A	A	A	A	A	A	A	A	A	A	A	A	A	A	A	G	A	A	A	A	A	A	A	A	A	A	A	A	A
ss715593843	T/C	6	20353073	0.811573	-	-	-	T	T	T	T	T	C	T	T	T	T	T	C	C	T	T	T	T	T	T	T	T	T	T	T	T	T	T	-	C	T	T	T	T	T	T	T	T	T	T	T	T	T
ss715593854	G/A	6	20596465	0.703371	-	-	-	A	-	A	G	G	G	G	A	A	A	G	G	-	A	G	A	G	A	G	G	G	A	A	A	A	A	A	A	G	A	G	G	G	A	A	A	G	G	G	A	G	G
ss715593858	A/C	6	20686842	0.709871	-	-	-	C	A	C	A	A	A	A	C	C	C	A	A	A	C	A	C	A	C	A	A	A	C	C	C	C	C	C	C	A	C	A	A	A	C	C	C	A	A	A	C	A	A
ss715593864	G/T	6	20866458	0.663341	-	-	-	T	G	T	G	G	G	G	T	T	T	G	G	G	T	G	T	G	T	G	G	G	T	T	T	T	T	T	K	G	T	G	G	G	T	T	T	G	G	G	T	G	K
ss715593865	G/A	6	20916554	0.698985	-	-	-	A	G	A	G	G	G	G	A	A	A	G	G	G	A	G	A	G	A	G	G	G	A	A	A	A	A	A	A	G	A	G	G	G	A	A	A	G	G	G	A	G	G
ss715593866	T/C	6	20940014	0.841658	-	-	-	T	T	T	T	T	C	T	T	T	T	T	C	C	T	T	T	T	T	T	T	T	T	T	T	T	T	T	T	T	T	T	T	T	T	T	T	T	T	T	T	T	T
ss715593867	T/C	6	20966229	0.804233	-	-	-	T	T	T	-	-	C	-	T	T	T	-	C	C	T	-	T	-	T	C	C	-	T	T	T	T	T	T	T	-	T	C	-	C	T	T	T	Y	-	-	T	-	-
ss715593869	C/T	6	21035678	0.681316	-	-	-	T	C	T	C	C	C	C	T	T	T	C	C	C	T	C	T	C	T	C	C	C	T	T	T	T	T	T	Y	C	T	C	C	C	T	T	T	C	C	C	T	C	-
ss715593871	G/A	6	21074452	0.693184	-	-	-	A	G	A	G	G	G	G	A	A	A	G	G	G	A	G	A	G	A	G	G	G	A	A	A	A	A	A	A	G	A	G	G	G	A	A	A	G	G	G	A	G	G
ss715593872	A/G	6	21114046	0.694732	-	-	-	G	A	G	A	A	A	A	G	G	G	A	A	A	G	A	G	A	G	A	A	A	G	G	G	G	G	G	G	A	G	A	A	A	G	G	G	A	A	A	G	A	A
ss715593873	C/T	6	21143967	0.679436	-	-	-	T	C	T	C	C	C	C	T	T	T	C	C	C	T	C	T	C	T	C	C	C	T	T	T	T	T	T	Y	C	T	C	C	C	T	T	T	C	C	C	T	C	C
ss715593874	C/T	6	21211133	0.689937	-	-	-	T	C	T	C	C	C	C	T	T	T	C	C	C	T	C	T	C	T	C	C	C	T	T	T	T	T	T	-	C	T	C	C	C	T	T	T	C	C	C	T	C	C
ss715593882	C/T	6	21368383	0.646719	-	-	-	T	C	T	C	C	C	C	Y	T	T	C	C	C	T	C	T	C	T	C	C	C	T	T	T	T	T	T	Y	C	T	C	C	C	T	T	T	C	C	C	T	C	C
ss715593895	G/A	6	21786787	0.687827	-	-	-	G	A	G	A	A	A	A	G	G	G	A	A	A	G	A	G	A	G	A	A	A	G	G	G	G	G	G	G	A	G	A	A	A	G	G	G	A	A	A	G	A	A
ss715593896	C/T	6	21820219	0.677266	-	-	-	T	C	T	C	C	C	C	T	T	T	C	C	C	T	C	T	C	T	C	C	C	T	T	T	T	T	T	T	C	T	C	C	C	T	T	T	C	C	C	T	C	C
ss715593900	G/A	6	21986774	0.677272	-	-	-	A	G	A	G	G	G	G	A	A	A	G	G	G	A	G	A	G	A	G	G	G	A	A	A	A	A	A	A	G	A	G	G	G	A	A	A	G	G	G	A	G	G
ss715593901	C/T	6	22036914	0.677787	-	-	-	T	C	T	C	C	C	C	T	T	T	C	C	C	T	C	T	C	T	C	C	C	T	T	T	T	T	T	T	C	T	C	C	C	T	T	T	C	C	C	T	C	-
ss715593903	A/G	6	22117594	0.693912	-	-	-	G	A	G	A	A	A	A	G	G	G	A	A	A	G	A	G	A	G	A	A	A	G	G	G	G	G	G	G	A	G	A	A	A	G	G	G	A	A	A	G	A	A
ss715593912	C/T	6	22412300	0.678974	-	-	-	T	C	T	C	C	C	C	T	T	T	C	C	C	T	C	T	C	T	C	C	C	T	T	T	T	T	T	Y	C	T	C	C	C	T	T	T	C	C	C	T	C	C
ss715593913	C/T	6	22449073	0.694349	-	-	-	T	C	T	C	C	C	C	T	T	T	C	C	C	T	C	T	C	T	C	C	C	T	T	T	T	T	T	T	C	T	C	C	C	T	T	T	C	C	C	T	C	C
ss715593914	C/T	6	22478790	0.699965	-	-	-	C	-	C	T	T	T	T	C	C	C	T	T	T	C	T	C	T	C	T	T	T	C	C	C	C	C	C	C	T	C	T	T	T	C	C	C	T	T	T	C	T	T
ss715593918	C/T	6	22562282	0.685462	-	-	-	T	C	T	C	C	C	C	T	T	T	C	C	C	T	C	T	C	T	C	C	C	T	T	T	T	T	T	-	C	T	C	C	C	T	T	T	C	C	C	T	C	C
ss715593919	T/C	6	22598818	0.68569	-	-	-	C	T	C	T	T	T	T	C	C	C	T	T	T	C	T	C	T	C	T	T	T	C	C	C	C	C	C	C	T	C	T	T	T	C	C	C	T	T	T	C	T	T
ss715593922	A/G	6	22733239	0.691075	-	-	-	G	A	G	A	A	A	A	G	G	G	A	A	A	G	A	G	A	G	A	A	A	G	G	G	G	G	G	G	A	G	A	A	A	G	G	G	A	A	A	G	A	A
ss715593925	C/T	6	22783857	0.682459	-	-	-	T	C	T	C	C	C	C	T	T	T	C	C	C	T	C	T	C	T	C	C	C	T	T	T	T	T	T	-	C	T	C	C	C	T	T	T	C	C	C	T	C	-
ss715593929	A/C	6	22932698	0.659925	-	-	-	C	A	C	A	A	A	A	C	C	C	A	A	A	C	A	C	A	C	A	A	A	C	C	C	C	C	C	M	A	C	A	A	A	C	C	C	A	A	A	C	A	A
ss715593930	G/A	6	22961419	0.689932	-	-	-	A	G	A	G	G	G	G	A	A	A	G	G	G	A	G	A	G	A	G	G	G	A	A	A	A	A	A	A	G	A	G	G	G	A	A	A	G	G	G	A	G	G
ss715593938	T/C	6	23175315	0.685095	-	-	-	C	T	C	T	T	T	T	C	C	C	T	T	T	C	T	C	T	C	T	T	T	C	C	C	C	C	C	C	T	C	T	T	T	C	C	C	T	T	T	C	T	T
ss715593939	T/C	6	23206942	0.541771	-	-	-	T	C	T	C	C	C	C	T	T	T	C	C	C	T	C	T	C	T	C	C	C	T	T	T	T	T	T	Y	C	T	C	C	C	T	T	T	C	C	C	T	C	C
ss715593943	A/C	6	23333717	0.667397	-	-	-	A	C	A	C	C	A	C	A	A	A	C	C	C	A	C	A	C	A	C	C	C	A	A	A	A	A	A	A	C	A	C	C	C	A	A	A	C	C	C	A	C	-
ss715593946	C/T	6	23423070	0.543186	-	-	-	C	T	C	T	T	T	T	C	C	C	T	T	T	C	T	C	T	C	T	T	T	C	C	C	C	C	C	C	T	C	T	T	T	C	C	C	T	T	T	C	T	T
ss715593947	G/T	6	23488728	0.670779	-	-	-	T	G	T	G	G	G	G	T	T	T	G	G	G	T	G	T	G	T	G	G	G	T	T	T	T	T	T	K	G	T	G	G	G	T	T	T	G	G	G	T	G	G
ss715593949	A/C	6	23543499	0.683057	-	-	-	A	C	A	C	C	C	C	M	A	A	C	C	C	A	C	A	C	A	C	C	C	A	A	A	A	A	A	A	C	A	C	C	C	A	A	A	C	C	C	A	C	C
ss715593950	G/A	6	23577250	0.69507	-	-	-	A	G	A	G	G	G	G	A	A	A	G	G	G	A	G	A	G	A	G	G	G	A	A	A	A	A	A	A	G	A	G	G	G	A	A	A	G	G	G	A	G	G
ss715593952	G/T	6	23602456	0.686995	-	-	-	T	G	T	G	G	G	G	T	T	T	G	G	G	T	G	T	G	T	G	G	G	T	T	T	T	T	T	-	G	T	G	G	G	T	T	T	G	G	G	T	G	G
ss715593953	C/A	6	23625318	0.544375	-	-	-	C	A	C	A	A	A	A	C	C	C	A	A	A	C	A	C	A	C	A	A	A	C	C	C	C	C	C	C	A	C	A	A	A	C	C	C	A	A	A	C	A	A
ss715593954	A/G	6	23682005	0.698042	-	-	-	G	A	G	A	A	A	A	G	G	G	A	A	A	G	A	G	A	G	A	A	A	G	G	G	G	G	G	G	A	G	A	A	A	G	G	G	A	A	A	G	A	A
ss715593956	A/G	6	23811287	0.662979	-	-	-	A	G	A	G	G	A	G	A	A	A	G	G	G	A	G	A	G	A	G	G	G	A	A	A	A	A	A	A	G	A	G	G	G	A	A	A	G	G	G	A	G	-
ss715594027	T/G	6	26048656	0.688563	-	-	-	G	T	G	T	T	T	T	G	G	G	T	T	T	G	T	G	T	G	T	T	T	G	G	G	G	G	G	G	T	G	T	T	T	G	G	G	T	T	T	G	T	T
ss715594036	A/G	6	26380083	0.686052	-	-	-	G	A	G	A	A	A	A	G	G	G	A	A	A	G	A	G	A	G	A	A	A	G	G	G	G	G	G	G	A	G	A	A	A	G	G	G	A	A	A	G	A	A
ss715594042	A/G	6	28131325	0.682768	-	-	-	G	A	G	A	A	A	A	G	G	G	A	A	A	G	A	G	A	G	A	A	A	G	G	G	G	G	G	G	A	G	A	A	A	G	G	G	A	A	A	G	A	A
ss715594046	A/G	6	28325023	0.688744	-	-	-	A	G	A	G	G	G	G	A	A	A	G	G	G	A	G	A	G	A	G	G	G	A	A	A	A	A	A	A	G	A	G	G	G	A	A	A	G	G	G	A	G	R
ss715594047	G/T	6	28403264	0.676019	-	-	-	T	G	T	G	G	K	G	T	T	T	G	G	G	T	G	T	G	T	G	G	G	-	T	T	T	T	T	T	G	T	G	G	G	T	T	T	G	G	G	T	G	G
ss715594051	T/C	6	28594238	0.70674	-	-	-	C	T	C	T	T	T	T	C	C	C	T	T	T	C	T	C	T	C	T	T	T	C	C	C	C	C	C	C	Y	C	T	T	T	C	C	C	T	T	T	C	T	T
ss715594057	A/G	6	28804685	0.686015	-	-	-	G	A	G	A	A	A	A	G	G	G	A	A	A	G	A	G	A	G	A	A	A	G	G	G	G	G	G	G	A	G	A	A	A	G	G	G	A	A	A	G	A	A
ss715594062	C/T	6	28978753	0.684785	-	-	-	T	C	T	C	C	C	C	T	T	T	C	C	C	T	C	T	C	T	C	C	C	T	T	T	T	T	T	T	C	T	C	C	C	T	T	T	C	C	C	T	C	C
ss715594063	A/C	6	29015406	0.690772	-	-	-	C	A	C	A	A	A	A	C	C	C	A	A	A	C	A	C	A	C	A	A	A	C	C	C	C	C	C	C	A	C	A	A	A	C	C	C	A	A	A	C	A	A
ss715594067	A/G	6	29075112	0.676558	-	-	-	A	G	A	G	G	G	G	A	A	A	G	G	G	A	G	A	G	A	G	G	G	A	A	A	A	A	A	A	G	A	G	G	G	A	A	A	G	G	G	A	G	G
ss715594068	T/C	6	29133643	0.676346	-	-	-	C	T	C	T	T	T	T	C	C	C	T	T	T	C	T	C	T	C	T	T	T	C	C	C	C	C	C	Y	T	C	T	T	T	C	C	C	T	T	T	C	T	T
ss715594069	G/A	6	29185593	0.54337	-	-	-	G	A	G	A	A	A	A	G	G	G	A	A	A	G	A	G	A	G	A	A	A	G	G	G	G	G	G	G	A	G	A	A	A	G	G	G	A	A	A	G	A	A
ss715594070	C/A	6	29276277	0.693408	-	-	-	A	C	A	C	C	C	C	A	A	A	C	C	C	A	C	A	C	A	C	C	C	A	A	A	A	A	A	A	C	A	C	C	C	A	A	A	C	C	C	A	C	C
ss715594073	C/T	6	29419856	0.682263	-	-	-	T	C	T	C	C	C	C	T	T	T	C	C	C	T	C	T	C	T	C	C	C	T	T	T	T	T	T	Y	C	T	C	C	C	T	T	T	C	C	C	T	C	C
ss715594082	C/T	6	29864353	0.538784	-	-	-	C	-	C	T	T	T	T	C	C	C	T	T	T	C	T	C	T	C	T	T	T	C	C	C	C	C	C	C	T	C	T	T	T	C	C	C	T	T	T	C	T	T
ss715594086	C/A	6	30027071	0.535851	-	-	-	C	-	C	A	A	A	A	C	C	C	A	A	A	C	A	C	A	C	A	A	A	C	C	C	C	C	C	C	A	C	A	A	A	C	C	C	A	A	A	C	A	A
ss715594089	C/T	6	30222787	0.53665	-	-	-	C	T	C	T	T	T	T	C	C	C	T	T	T	C	T	C	T	C	T	T	T	C	C	C	C	C	C	C	T	C	T	T	T	C	C	C	T	T	T	C	T	T
ss715594104	C/T	6	30766516	0.610386	-	-	-	T	C	T	C	C	C	C	C	T	T	C	C	C	C	C	C	C	C	C	C	C	T	C	T	T	T	T	T	C	T	C	C	C	T	T	T	C	C	C	T	C	C
ss715594111	G/A	6	30897095	0.675863	-	-	-	A	-	A	G	G	G	G	-	A	A	G	G	-	-	G	-	G	-	G	G	G	A	-	A	A	A	A	-	G	A	G	G	G	A	A	A	G	G	G	A	G	-
ss715594112	G/T	6	30933574	0.663489	-	-	-	G	G	G	G	G	G	G	G	G	G	G	G	G	G	G	G	G	G	G	G	G	G	G	G	G	G	G	G	T	G	G	G	G	G	G	G	G	G	G	G	G	G
ss715594116	A/G	6	31085380	0.522022	-	-	-	A	-	A	G	G	G	G	A	A	A	G	G	G	A	G	A	G	A	G	G	G	A	A	A	A	A	A	A	G	A	G	G	G	A	A	A	G	G	G	A	G	G
ss715594155	C/A	6	33000707	0.536583	-	-	-	C	M	C	A	A	A	A	C	C	C	A	A	A	C	A	C	A	C	A	A	A	C	C	C	C	C	C	C	A	C	A	A	A	C	C	C	A	A	A	C	A	A
ss715594163	G/T	6	33455115	0.510265	-	-	-	G	T	G	T	T	T	T	G	G	G	T	T	T	G	T	G	T	G	T	T	T	G	G	G	G	G	G	G	T	G	T	T	T	G	G	G	T	T	T	G	T	T
ss715594173	G/A	6	33801116	0.584063	-	-	-	A	G	A	G	G	G	G	G	A	A	G	G	G	G	G	G	G	G	G	G	G	A	G	A	A	A	A	R	G	A	G	G	G	A	A	A	G	G	G	A	G	G
ss715594183	T/G	6	34354260	0.59829	-	-	-	G	T	G	T	T	T	T	T	G	G	T	T	T	T	T	T	T	T	T	T	T	G	T	G	G	G	G	G	T	G	T	T	T	G	G	G	T	T	T	G	T	T
ss715594185	C/T	6	34455386	0.586074	-	-	-	T	C	T	C	C	C	C	C	T	T	C	C	C	C	C	C	C	C	C	C	C	T	C	T	T	T	T	T	C	T	C	C	C	T	T	T	C	C	C	T	C	C
ss715594189	A/G	6	34566459	0.601108	-	-	-	G	A	G	A	A	A	A	A	G	G	A	A	A	A	A	A	A	A	A	A	A	G	A	G	G	G	G	G	A	G	A	A	A	G	G	G	A	A	A	G	A	A
ss715594316	G/T	6	38621272	0.532825	-	-	-	G	-	G	T	T	T	T	G	G	G	T	T	T	G	T	G	T	G	T	T	T	G	G	G	G	G	G	-	T	G	T	T	T	G	G	G	T	T	T	G	T	T
ss715594409	T/C	6	42122528	0.467945	-	-	-	T	C	T	C	C	C	C	C	T	T	C	C	C	C	T	T	C	C	C	C	C	T	C	T	T	T	T	T	T	T	C	C	C	T	T	T	C	C	C	T	C	C
ss715594455	A/G	6	43885978	0.716699	-	-	-	A	A	A	A	A	A	A	G	A	A	A	A	G	G	A	A	A	G	A	A	A	A	G	A	A	A	A	A	G	A	A	A	A	A	A	A	A	A	A	A	A	A
ss715594464	G/A	6	44083402	0.697506	-	-	-	A	A	A	A	A	A	A	G	A	A	A	A	G	G	A	A	A	G	A	A	A	A	G	A	A	A	A	-	G	A	A	A	A	A	A	A	A	A	A	A	A	R
ss715594465	C/T	6	44115464	0.485951	-	-	-	C	C	C	C	C	C	C	T	C	C	C	C	T	T	C	C	C	T	C	C	C	C	C	C	C	C	C	C	C	C	C	C	C	C	C	C	C	C	C	C	C	C
ss715594468	G/A	6	44190937	0.561793	-	-	-	G	G	G	G	G	G	G	A	G	G	G	G	A	G	G	G	G	A	G	G	G	G	A	G	G	G	G	G	A	G	G	G	G	G	G	G	G	G	G	G	G	G
ss715594483	G/A	6	44533520	0.478129	-	-	-	G	G	G	G	G	A	G	G	G	G	G	A	G	A	G	G	G	G	G	G	G	G	A	G	G	G	G	G	A	A	G	G	G	G	G	G	G	G	G	G	G	G
ss715594509	T/C	6	45500895	0.54674	-	-	-	T	T	T	T	T	C	T	T	T	T	T	C	T	T	T	T	T	C	T	T	T	T	C	T	T	T	T	T	T	T	T	T	T	T	C	T	T	T	T	T	T	T
ss715594510	T/C	6	45534484	0.566745	-	-	-	T	T	T	T	T	C	T	T	T	T	T	C	T	T	T	T	T	C	T	T	T	T	C	T	T	T	T	T	C	T	T	T	T	T	C	T	T	T	T	T	T	T
ss715594520	C/T	6	45930385	0.517384	-	-	-	C	C	C	C	C	C	C	C	C	C	C	C	C	T	C	C	C	T	C	C	C	C	T	C	C	C	C	C	T	C	C	C	C	C	T	C	C	C	C	C	C	C
ss715594522	G/A	6	46001831	0.562045	-	-	-	G	G	G	G	G	G	G	R	G	G	G	G	G	A	G	G	G	A	G	G	G	G	A	G	G	G	G	G	A	G	G	G	G	G	A	G	G	G	G	G	G	G
ss715594523	T/C	6	46048495	0.567898	-	-	-	T	T	T	T	T	T	T	T	T	T	T	T	T	C	T	T	T	C	T	T	T	T	C	T	T	T	T	T	C	T	T	T	T	T	C	T	T	T	T	T	T	T
ss715594645	A/C	6	47188731	0.628424	-	-	-	A	A	A	A	A	A	A	A	A	A	A	A	A	A	A	A	A	A	A	A	A	A	A	A	A	A	A	A	A	A	A	A	A	A	A	A	A	A	A	A	A	A
ss715594647	C/A	6	47198917	0.601525	-	-	-	C	C	C	C	C	C	C	C	C	C	C	C	C	C	C	C	C	C	C	C	C	C	C	C	C	C	C	C	C	C	C	C	C	C	C	C	C	C	C	C	C	C
ss715594652	G/A	6	47222913	0.668732	SoyNAM Maturity	Maturity	Diers et al., 2018	G	G	G	G	G	A	G	G	G	G	G	G	G	G	G	G	G	G	G	G	G	G	G	G	G	G	G	G	G	G	G	G	G	G	G	G	G	G	G	G	G	G
ss715594654	C/T	6	47224247	0.627475	-	-	-	C	C	C	C	C	T	C	C	C	C	C	C	C	C	C	C	C	C	C	C	C	C	C	C	C	C	C	C	C	C	C	C	C	C	C	C	C	C	C	C	C	Y
ss715594664	T/G	6	47285107	0.49443	-	-	-	T	T	T	T	T	G	T	G	T	T	T	T	G	T	T	G	T	G	G	T	T	T	G	T	G	T	T	G	G	T	T	T	T	T	G	T	T	T	T	T	T	T
ss715594678	G/A	6	47337774	0.483717	-	-	-	G	G	G	G	G	A	G	A	G	G	G	G	A	G	G	A	G	A	A	G	G	G	A	G	A	G	G	A	A	G	G	G	G	G	A	G	G	G	G	G	G	G
ss715594679	C/T	6	47343215	0.597121	-	-	-	C	C	C	C	C	C	C	C	C	C	C	C	C	C	C	C	C	T	C	C	C	C	T	C	C	C	C	C	T	C	C	C	C	C	T	C	C	C	C	C	C	C
ss715594688	T/G	6	47380588	0.473077	-	-	-	T	T	G	T	T	G	T	G	T	T	T	T	G	T	T	G	T	G	G	T	T	G	G	T	G	T	T	G	G	T	T	T	T	T	G	T	T	T	T	T	T	T
ss715594690	G/A	6	47386310	0.484135	-	-	-	G	G	A	G	G	A	G	A	G	G	G	G	A	G	G	A	G	A	A	G	G	A	A	G	A	G	G	A	A	G	G	G	G	G	A	G	G	G	G	G	G	G
ss715594697	C/T	6	47431561	0.508346	-	-	-	C	C	C	C	C	C	C	T	C	C	C	C	-	C	C	T	C	T	T	C	C	C	T	C	T	C	C	-	T	C	C	C	C	C	T	C	C	C	C	C	C	C
ss715594698	G/A	6	47431886	0.486226	-	-	-	G	G	G	G	G	G	G	A	G	G	G	G	A	G	G	A	G	A	A	G	G	G	A	G	A	G	G	A	A	G	G	G	G	G	A	G	G	G	G	G	G	G
ss715594699	G/A	6	47433724	0.468541	-	-	-	G	G	G	G	G	G	G	A	G	G	G	G	-	G	G	A	G	A	A	G	G	G	A	G	A	G	G	-	A	G	G	G	G	G	A	G	G	G	G	G	G	G
ss715594702	A/G	6	47448513	0.484252	-	-	-	A	A	G	A	A	G	A	G	A	A	A	A	-	A	A	G	A	G	G	A	A	G	G	A	G	A	A	G	G	A	A	A	A	A	G	A	A	A	A	A	A	A
ss715594706	C/T	6	47455283	0.504982	-	-	-	C	C	C	C	C	C	C	T	C	C	C	C	T	C	C	T	C	T	T	C	C	C	T	C	T	C	C	T	C	C	C	C	C	C	T	C	C	C	C	C	C	C
ss715594711	C/A	6	47468143	0.492188	-	-	-	C	C	A	C	C	A	C	A	C	C	C	C	-	C	C	A	C	A	A	C	C	A	A	C	A	C	C	-	A	C	C	C	C	C	A	C	C	C	C	C	C	C
ss715594712	G/A	6	47468295	0.494855	-	-	-	G	G	-	G	G	R	G	A	G	G	G	G	A	G	G	A	G	A	A	G	G	A	A	G	A	G	G	A	R	G	G	G	G	G	A	G	G	G	G	G	G	G
ss715594714	G/A	6	47470437	0.476305	-	-	-	G	G	-	G	G	G	G	A	G	G	G	G	R	G	G	A	G	A	A	G	G	G	A	G	A	G	G	R	G	G	G	G	G	G	A	G	G	G	G	G	G	G
ss715594715	T/G	6	47473722	0.478812	-	-	-	T	T	G	T	T	G	T	G	T	T	T	T	K	T	T	G	T	G	G	T	T	G	G	T	G	T	T	G	G	T	T	T	T	T	G	T	T	T	T	T	T	T
ss715594730	C/A	6	47573235	0.429289	-	-	-	C	C	C	C	C	C	C	C	C	C	C	C	C	C	C	C	C	A	C	C	C	C	A	C	C	C	C	C	A	C	C	C	C	C	A	C	C	C	C	C	C	C
ss715594731	C/T	6	47592490	0.43167	-	-	-	C	C	C	C	C	C	C	C	C	C	C	C	C	C	C	C	C	T	C	C	C	C	T	C	C	C	C	C	T	C	C	C	C	C	T	C	C	C	C	C	C	C
ss715594746	C/T	6	47722575	0.445882	-	-	-	C	C	C	C	C	C	C	C	C	C	C	C	C	C	C	C	C	T	C	C	C	C	T	C	C	C	C	C	C	C	C	C	C	C	T	C	C	C	C	C	C	C
ss715594759	C/T	6	47745803	0.420969	-	-	-	C	C	C	C	C	C	C	C	C	C	C	C	C	C	C	C	C	T	C	C	C	C	T	C	C	C	C	C	C	C	C	C	C	C	T	C	C	C	C	C	C	C
ss715594781	A/G	6	47827027	0.41056	-	-	-	A	A	A	A	A	A	A	R	A	A	A	A	A	A	A	A	A	G	A	A	A	A	G	A	A	A	A	A	A	A	A	A	A	A	G	A	A	A	A	A	A	A
ss715594782	A/G	6	47828265	0.423329	-	-	-	A	A	A	A	A	A	A	A	A	A	A	A	A	A	A	A	A	G	A	A	A	A	G	A	A	A	A	A	A	A	A	A	A	A	G	A	A	A	A	A	A	A
ss715594784	A/C	6	47831176	0.414815	-	-	-	A	A	A	A	A	A	A	A	A	A	A	A	A	A	A	A	A	C	A	A	A	A	C	A	A	A	A	A	A	A	A	A	A	A	C	A	A	A	A	A	A	A
ss715594793	T/G	6	47869389	0.399657	-	-	-	T	T	T	T	T	T	T	T	T	T	T	T	T	T	T	T	T	G	T	T	T	T	G	T	T	T	T	T	T	T	T	T	T	T	G	T	T	T	T	T	T	T
ss715597928	T/C	7	4016975	0.418939	-	-	-	C	T	T	C	C	C	C	T	T	C	C	C	C	C	C	C	T	T	C	C	C	C	C	C	C	C	C	C	C	T	C	C	C	T	T	C	T	T	T	T	T	T
ss715598434	C/A	7	6053956	0.484869	-	-	-	C	C	C	C	C	C	C	C	C	C	C	C	C	C	C	C	C	C	C	C	C	C	C	C	C	C	C	A	C	C	C	C	C	C	A	C	C	C	C	A	C	C
ss715598757	T/C	7	8131035	0.44174	-	-	-	C	C	C	C	C	T	C	C	C	C	T	C	C	C	T	C	C	T	C	C	C	C	C	C	C	T	C	T	C	C	C	C	C	T	T	T	C	C	C	T	C	C
ss715598763	T/C	7	8156522	0.476958	-	-	-	T	T	T	T	T	C	T	T	T	T	C	T	T	T	T	T	T	T	T	T	T	T	T	T	T	C	T	Y	T	T	T	T	T	T	T	T	T	T	T	T	T	T
ss715598771	A/C	7	8193257	0.430029	-	-	-	C	C	C	C	C	A	C	C	C	C	A	C	C	C	A	C	C	A	C	C	C	C	C	C	C	A	C	A	C	C	C	C	C	A	A	A	C	C	C	A	C	C
ss715598837	A/G	7	8520950	0.464315	-	-	-	G	G	G	G	G	R	G	G	G	G	A	G	G	A	G	G	G	G	G	G	G	G	A	A	G	A	G	-	A	G	G	G	G	G	G	G	G	G	G	G	G	G
ss715598846	G/A	7	8562552	0.46418	-	-	-	A	A	A	A	A	R	A	R	A	A	G	A	A	G	A	A	A	A	A	A	A	A	G	G	A	G	A	A	G	A	A	A	A	A	A	A	A	A	A	A	A	A
ss715598872	C/T	7	8699308	0.430073	-	-	-	T	T	T	T	T	Y	T	T	T	T	T	T	T	C	T	T	T	T	T	T	T	T	C	C	T	C	T	-	T	T	T	T	T	T	T	T	T	T	T	T	T	T
ss715598956	C/T	7	9037569	0.496495	-	-	-	T	T	T	T	T	Y	T	T	T	T	T	T	T	C	T	T	T	T	T	T	T	T	C	T	T	C	T	-	T	T	T	T	T	T	T	T	T	T	T	T	T	T
ss715599040	C/T	7	9467492	0.41401	-	-	-	T	T	T	T	T	Y	T	T	T	T	T	T	T	C	T	T	T	T	T	T	T	T	C	C	T	C	T	Y	T	T	T	T	T	T	T	T	T	T	T	T	T	T
ss715599043	C/T	7	9485106	0.44269	-	-	-	T	T	T	T	T	Y	T	T	T	T	T	T	T	C	T	T	T	T	T	T	T	T	C	C	T	C	T	Y	T	T	T	T	T	T	T	T	T	T	T	T	T	T
ss715599044	C/T	7	9489274	0.479547	-	-	-	T	T	T	T	T	C	T	T	T	T	T	T	T	T	T	T	T	T	T	T	T	T	T	C	T	C	T	-	T	T	T	T	T	T	T	T	T	T	T	T	T	T
ss715599047	A/C	7	9502688	0.500938	-	-	-	C	C	C	C	C	A	C	C	C	C	C	C	C	A	C	C	C	C	C	C	C	C	A	A	C	A	C	C	C	C	C	C	C	C	C	C	C	C	C	C	C	C
ss715599048	A/G	7	9511383	0.511505	-	-	-	G	G	G	G	G	A	G	G	G	G	G	G	G	A	G	G	G	G	G	G	G	G	A	A	G	A	G	G	G	G	G	G	G	G	G	G	G	G	G	G	G	G
ss715596326	G/A	7	15041157	0.410947	-	-	-	A	A	A	A	A	R	A	A	A	A	A	A	G	A	A	A	A	G	A	A	A	A	G	A	A	G	A	G	A	A	A	A	A	G	A	G	A	A	A	A	A	A
ss715596329	C/A	7	15065605	0.430835	-	-	-	A	A	A	A	A	M	A	A	A	A	A	A	C	A	A	C	A	C	A	A	A	A	C	C	A	C	A	C	A	A	A	A	A	C	A	C	A	A	A	A	A	A
ss715596330	C/T	7	15066276	0.419074	-	-	-	T	T	T	T	T	Y	T	T	T	T	T	T	C	T	T	C	T	C	T	T	T	T	C	C	T	C	T	C	T	T	T	T	T	C	T	C	T	T	T	T	T	T
ss715596331	T/G	7	15076736	0.41609	-	-	-	G	G	G	G	G	K	G	-	G	G	G	G	T	G	G	T	G	T	G	G	G	G	T	T	G	T	G	T	G	G	G	G	G	T	G	T	G	G	G	G	G	K
ss715596347	T/C	7	15167724	0.411852	-	-	-	T	T	C	T	T	Y	T	T	T	T	T	T	C	T	T	T	T	C	T	T	T	T	C	T	T	C	T	C	C	T	T	T	T	C	T	C	T	T	T	T	T	T
ss715596348	C/T	7	15169543	0.411514	-	-	-	T	T	C	T	T	C	T	T	T	T	T	T	C	T	T	T	T	C	T	T	T	T	C	T	T	C	T	C	C	T	T	T	T	C	T	C	T	T	T	T	T	T
ss715596351	T/G	7	15173304	0.402232	-	-	-	T	T	T	T	T	K	T	T	T	T	T	T	G	T	T	T	T	G	T	T	T	T	G	T	T	G	T	G	T	T	T	T	T	G	T	G	T	T	T	T	T	T
ss715596352	T/C	7	15174345	0.409064	-	-	-	T	T	C	T	T	Y	T	T	T	T	T	T	C	T	T	T	T	C	T	T	T	T	C	T	T	C	T	C	C	T	T	T	T	C	T	C	T	T	T	T	T	T
ss715596353	C/A	7	15175830	0.414899	-	-	-	A	A	C	A	A	M	A	A	A	A	A	A	C	A	A	A	A	C	A	A	A	A	C	A	A	C	A	C	C	A	A	A	A	C	A	C	A	A	A	A	A	A
ss715596398	C/T	7	15427601	0.41719	-	-	-	C	C	C	C	C	Y	C	C	C	C	C	C	T	C	C	C	C	T	C	C	C	C	T	C	C	T	C	T	C	C	C	C	C	T	C	T	C	C	C	C	C	C
ss715596462	T/C	7	15797893	0.422796	-	-	-	C	C	T	C	C	C	C	C	T	C	C	C	C	T	C	T	C	T	C	C	C	C	T	T	C	T	C	T	T	C	C	C	C	T	C	T	C	C	C	C	C	C
ss715596463	T/G	7	15804237	0.426372	-	-	-	G	G	T	G	G	G	G	G	G	G	G	G	G	T	G	G	G	T	G	G	G	G	G	G	G	T	G	T	G	G	G	G	G	T	G	T	G	G	G	G	G	G
ss715596471	G/T	7	15864498	0.539363	-	-	-	T	T	G	T	T	T	T	T	T	T	T	T	T	G	T	T	T	G	T	T	T	T	G	T	T	G	T	G	T	T	T	T	T	G	T	G	T	T	T	T	T	T
ss715596472	A/C	7	15879715	0.470589	-	-	-	A	A	A	A	A	A	A	A	A	A	A	A	A	C	A	A	A	C	A	A	A	A	A	A	A	C	A	C	A	A	A	A	A	C	A	C	A	A	A	A	A	A
ss715596475	G/A	7	15887510	0.537677	-	-	-	A	A	G	A	A	A	A	A	A	A	A	A	A	G	A	A	A	G	A	A	A	A	G	A	A	G	A	G	A	A	A	A	A	G	A	G	A	A	A	A	A	A
ss715596481	T/G	7	15951697	0.522558	-	-	-	G	G	T	G	G	G	G	G	G	G	G	G	G	T	G	G	G	T	G	G	G	G	T	G	G	T	G	T	T	G	G	G	G	T	G	T	G	G	G	G	G	K
ss715596483	A/C	7	15960048	0.465617	-	-	-	C	C	A	C	C	C	C	C	C	C	C	C	C	A	C	C	C	A	C	C	C	C	C	C	C	A	C	A	A	C	C	C	C	A	C	A	C	C	C	C	C	C
ss715596488	C/T	7	15972689	0.503638	-	-	-	T	T	C	T	T	T	T	T	T	T	T	T	T	C	T	T	T	C	T	T	T	T	T	T	T	C	T	C	C	T	T	T	T	C	T	C	T	T	T	T	T	T
ss715596673	G/A	7	17699946	0.414457	-	-	-	G	G	A	G	G	G	G	G	G	G	A	G	A	G	G	G	G	G	G	G	G	G	A	A	G	A	A	G	A	G	G	G	G	G	G	G	G	G	G	G	G	G
ss715596677	G/A	7	17786785	0.435396	-	-	-	G	G	A	G	G	G	G	G	G	G	G	G	A	G	G	G	G	G	G	G	G	G	G	A	G	A	A	G	A	G	G	G	G	G	G	G	G	G	G	G	G	-
ss715596772	A/G	7	20565014	0.407001	-	-	-	A	A	R	A	A	A	A	A	A	A	G	A	A	A	A	A	A	A	A	A	A	A	G	G	A	A	A	-	G	A	A	A	A	A	A	A	A	A	A	A	A	A
ss715596778	T/C	7	20776973	0.400565	-	-	-	T	T	C	T	T	T	T	T	T	T	C	T	T	T	T	T	T	T	T	T	T	T	C	C	T	T	T	T	C	T	T	T	T	T	T	T	T	T	T	T	T	T
ss715597074	T/C	7	29946583	0.401983	-	-	-	T	T	C	T	T	T	T	T	T	T	C	T	T	T	T	T	T	T	T	T	T	T	C	T	T	T	T	T	C	T	T	T	T	T	T	T	C	T	T	C	T	T
ss715597345	T/C	7	35685118	0.412458	-	-	-	T	T	T	T	T	C	T	C	T	T	T	T	C	C	T	T	T	T	T	T	T	T	T	C	T	T	T	T	T	T	T	T	T	T	T	T	C	T	T	C	T	T
ss715597355	G/A	7	35782527	0.468599	-	-	-	G	G	G	G	G	A	G	A	G	G	G	G	A	A	G	G	G	G	G	G	G	G	G	A	G	G	G	R	G	G	G	G	G	G	G	G	A	G	G	A	G	G
ss715597356	C/T	7	35784231	0.528436	-	-	-	C	C	C	C	C	C	C	C	C	C	C	C	T	T	C	C	C	C	C	C	C	C	C	T	C	C	C	C	C	C	C	C	C	C	C	C	T	C	C	T	C	C
ss715597461	G/A	7	36664586	0.553545	SDS 1-g20	Disease Index, Disease incidence	Wen et al. 2014a	G	G	G	G	G	G	G	G	G	G	G	G	G	G	G	G	G	G	G	G	G	G	G	G	G	G	G	A	G	G	G	G	G	G	G	G	G	G	G	G	G	G
ss715597464	C/T	7	36671792	0.527018	-	-	-	C	C	C	C	C	C	C	C	C	C	C	C	C	C	C	C	C	C	C	C	C	C	C	C	C	C	C	C	C	C	C	C	C	C	C	C	C	C	C	C	C	C
ss715597467	A/G	7	36684209	0.544177	SDS 1-g21.2	Disease Index, Disease incidence	Wen et al. 2014a	A	A	A	A	A	A	A	A	A	A	A	A	A	A	A	A	A	A	A	A	A	A	A	A	A	A	A	G	A	A	A	A	A	A	A	A	A	A	A	A	A	A
ss715597469	A/G	7	36711139	0.562628	SDS 1-g22.1	Disease severity, Disease Index, Disease incidence	Wen et al. 2014a	A	A	A	A	A	A	A	A	A	A	A	A	A	A	A	A	A	A	A	A	A	A	A	A	A	A	A	G	A	A	A	A	A	A	A	A	A	A	A	A	A	A
ss715597472	T/C	7	36740564	0.549035	SDS 1-g22.3	Disease Index, Disease incidence	Wen et al. 2014a	T	T	T	T	T	T	T	T	T	T	T	T	T	T	T	T	T	T	T	T	T	T	T	T	T	T	T	C	T	T	T	T	T	T	T	T	T	T	T	T	T	T
ss715597511	G/A	7	36993208	0.596284	SDS 1-g5	Disease severity, Disease Index, Disease incidence	Wen et al. 2014a	G	G	G	G	G	G	G	G	G	G	G	G	G	G	G	G	G	G	G	G	G	G	G	G	G	G	G	A	G	G	G	G	G	G	G	G	G	G	G	G	G	G
ss715597513	G/T	7	37000389	0.584724	-	-	-	G	G	G	G	G	G	G	G	G	G	G	G	G	G	G	G	G	G	G	G	G	G	G	G	G	G	G	G	G	G	G	G	G	G	G	G	G	G	G	G	G	G
ss715597514	C/A	7	37001150	0.591879	-	-	-	C	C	C	C	C	C	C	C	C	C	C	C	C	C	C	C	C	C	C	C	C	C	C	C	C	C	C	C	C	C	C	C	C	C	C	C	C	C	C	C	C	C
ss715597522	A/G	7	37020146	0.583008	-	-	-	A	A	A	A	A	A	A	A	A	A	A	A	A	A	A	A	A	A	A	A	A	A	A	A	A	A	A	A	A	A	A	A	A	A	A	A	A	A	A	A	A	A
ss715597523	A/G	7	37034937	0.541873	SDS 1-g28	Disease Index, Disease incidence	Wen et al. 2014a	A	A	A	A	A	A	A	A	A	A	A	A	A	A	A	A	A	A	A	A	A	A	A	A	A	A	A	G	A	A	A	A	A	A	A	A	A	A	A	A	A	A
ss715597528	T/G	7	37054104	0.600184	-	-	-	T	T	T	T	T	T	T	T	T	T	T	T	T	T	T	T	T	T	T	T	T	T	T	T	T	T	T	T	T	T	T	T	T	T	T	T	T	T	T	T	T	T
ss715597571	G/A	7	37239671	0.410298	-	-	-	A	A	G	G	A	A	A	G	A	A	G	G	G	G	A	A	A	G	A	A	A	A	G	G	A	A	A	A	A	G	G	A	A	G	G	G	G	A	A	G	A	A
ss715597572	A/G	7	37242805	0.404173	-	-	-	G	G	A	A	G	G	G	A	G	G	A	A	A	A	G	G	G	A	G	G	G	G	A	A	G	G	G	G	G	A	A	G	G	A	A	A	A	G	G	A	G	G
ss715598150	C/A	7	43019128	0.41694	-	-	-	C	C	C	C	C	C	C	C	C	C	C	C	C	C	C	C	C	C	C	C	C	C	C	C	C	C	C	C	C	C	C	C	C	C	C	C	C	C	C	C	C	C
ss715599236	G/A	8	10829963	0.410771	-	-	-	G	G	A	G	G	R	G	G	G	G	G	G	G	A	A	G	G	G	G	G	G	G	G	G	G	G	G	G	G	G	G	G	G	G	G	G	G	G	G	A	G	G
ss715599712	A/G	8	15559466	0.403719	-	-	-	A	A	A	A	A	A	A	A	A	A	A	A	A	A	A	A	A	A	A	A	A	A	A	A	A	A	A	A	G	A	A	A	A	A	A	G	A	A	A	A	A	A
ss715599724	T/C	8	15645356	0.421963	-	-	-	T	T	T	T	T	T	T	T	T	T	T	T	T	T	T	T	T	T	T	T	T	T	T	T	T	T	T	T	C	T	T	T	T	C	T	C	T	T	T	T	T	T
ss715599738	T/G	8	15769392	0.436102	-	-	-	T	T	T	T	T	T	T	T	T	T	T	T	T	G	T	T	T	T	T	T	T	T	T	T	T	T	T	T	T	T	T	T	T	T	T	T	T	T	T	T	T	T
ss715599741	T/G	8	15772868	0.44284	-	-	-	T	T	T	T	T	T	T	T	T	T	T	T	T	G	T	T	T	T	T	T	T	T	T	T	T	T	T	T	T	T	T	T	T	T	T	T	T	T	T	T	T	T
ss715599745	A/G	8	15784236	0.541631	-	-	-	G	G	G	G	G	G	G	G	G	G	G	G	G	A	G	G	G	G	G	G	G	R	G	G	G	G	G	G	G	G	G	G	G	G	G	G	G	G	G	G	G	-
ss715599746	G/A	8	15788292	0.433871	-	-	-	G	G	G	G	G	G	G	G	G	G	G	G	G	A	G	G	G	G	G	G	G	G	G	G	G	G	G	G	G	G	G	G	G	G	G	G	G	G	G	G	G	G
ss715599748	C/T	8	15797532	0.564494	-	-	-	C	C	C	C	C	C	C	C	C	C	C	C	C	T	C	C	C	C	C	C	C	C	C	C	C	C	C	C	C	C	C	C	C	C	C	C	C	C	C	C	C	C
ss715599749	A/G	8	15811173	0.430422	-	-	-	A	A	A	A	A	A	A	A	A	A	A	A	-	G	A	A	A	A	A	A	A	A	A	A	A	A	A	-	A	A	A	A	A	A	A	A	A	A	A	A	A	A
ss715599751	C/T	8	15835838	0.416152	-	-	-	C	C	C	C	C	C	C	C	C	C	C	C	C	T	C	C	C	C	C	C	C	C	C	C	C	C	C	C	C	C	C	C	C	C	C	C	C	C	C	C	C	C
ss715599753	A/G	8	15845309	0.556446	-	-	-	A	A	A	A	A	A	A	A	A	A	A	A	A	G	A	A	A	A	A	A	A	A	A	A	A	A	A	R	A	A	A	A	A	A	A	A	A	A	A	A	A	A
ss715599760	A/G	8	15980922	0.460256	-	-	-	A	A	A	A	G	-	A	-	A	A	A	A	-	A	A	A	A	A	A	A	A	A	A	A	A	A	A	R	A	A	A	A	A	A	A	A	A	A	A	A	A	A
ss715599784	G/T	8	16184194	0.470187	-	-	-	G	G	G	G	T	T	T	T	G	G	G	G	T	G	G	G	G	G	G	G	G	G	G	G	G	G	G	-	G	G	G	G	G	G	G	G	G	G	G	G	G	G
ss715599787	A/C	8	16190177	0.448866	-	-	-	A	A	A	A	C	C	C	C	A	A	A	A	C	A	A	A	A	A	A	A	A	A	A	A	A	A	A	-	A	A	A	A	A	A	A	A	A	A	A	A	A	A
ss715599792	T/C	8	16200874	0.498297	-	-	-	T	T	T	T	C	C	C	C	T	T	T	T	C	T	T	T	T	T	T	T	T	T	T	T	T	T	T	T	T	T	T	T	T	T	T	T	T	T	T	T	T	T
ss715601733	T/C	8	40597410	0.41354	Plant height 3-g10	PH	Contreras-Sota et al. 2017	C	C	C	T	C	C	C	T	C	C	C	C	T	C	C	C	C	T	C	C	C	C	C	C	C	C	C	C	T	C	C	T	C	T	C	T	C	C	C	C	C	C
ss715605401	C/T	9	790948	0.407578	-	-	-	C	C	-	T	C	C	C	C	C	C	T	T	C	C	C	C	C	C	C	C	C	C	C	C	C	C	C	C	T	C	C	C	C	C	T	C	C	C	C	C	C	Y
ss715602966	C/T	9	1124625	0.429852	-	-	-	T	T	T	C	T	T	T	T	T	T	C	C	T	C	T	T	T	C	T	T	T	T	T	C	T	T	T	Y	C	T	T	T	T	T	T	C	T	T	T	T	T	T
ss715602967	C/T	9	1126171	0.417023	-	-	-	T	T	T	C	T	T	T	T	T	T	T	T	T	C	T	T	T	C	T	T	T	T	T	C	T	T	T	Y	C	T	T	T	T	T	T	C	T	T	T	T	T	T
ss715602984	C/T	9	1172072	0.474303	-	-	-	T	T	T	C	T	T	T	T	T	T	T	T	T	C	T	T	T	C	T	T	T	T	T	C	T	T	T	T	C	T	T	T	T	T	T	C	T	T	T	T	T	T
ss715603011	C/T	9	1258788	0.399721	-	-	-	C	C	C	T	C	C	C	C	C	C	T	T	C	C	C	C	C	T	C	C	C	C	C	C	C	C	C	C	T	C	C	C	C	C	C	T	C	C	C	C	C	C
ss715603013	G/A	9	1261468	0.403927	-	-	-	G	G	G	A	G	G	G	G	G	G	A	A	G	G	G	G	G	A	G	G	G	G	G	G	G	G	G	G	A	G	G	G	G	G	G	A	G	G	G	G	G	G
ss715603053	C/T	9	1412357	0.434292	-	-	-	C	C	C	T	C	C	C	C	C	C	C	C	C	C	C	C	C	T	C	C	C	C	C	C	C	C	C	C	T	C	C	C	C	C	C	T	C	C	C	C	C	C
ss715603092	G/A	9	1534315	0.440119	-	-	-	G	G	G	A	G	G	G	G	G	G	G	G	G	G	G	G	G	A	G	G	G	G	G	G	G	G	G	G	A	G	G	G	G	G	G	A	G	G	G	G	G	G
ss715603357	G/A	9	2401511	0.443172	-	-	-	G	G	G	A	G	G	G	G	G	G	G	G	G	G	G	G	G	G	G	G	G	G	G	G	G	G	G	G	A	G	G	G	G	G	A	G	G	G	G	G	G	G
ss715603401	C/T	9	2618864	0.423622	-	-	-	C	C	C	T	C	C	C	C	C	C	C	C	C	C	C	C	C	C	C	C	C	C	C	C	C	C	C	C	T	C	C	C	C	C	T	C	C	C	C	C	C	C
ss715603403	C/A	9	2622206	0.439187	-	-	-	C	C	C	A	C	C	C	C	C	C	C	C	C	C	C	C	C	C	C	C	C	C	C	C	C	C	C	C	A	C	C	C	C	C	A	C	C	C	C	C	C	C
ss715603412	G/A	9	2649116	0.432174	-	-	-	G	G	G	A	G	G	G	G	G	G	G	G	G	G	G	G	G	G	G	G	G	G	G	G	G	G	G	G	A	G	G	G	G	G	A	G	G	G	G	G	G	G
ss715603784	A/G	9	3698892	0.44298	-	-	-	G	A	G	A	A	G	A	G	G	G	G	G	G	A	G	A	G	G	A	G	A	A	G	G	G	G	G	A	A	A	A	A	A	A	G	A	A	A	G	A	G	G
ss715603843	T/C	9	3745620	0.403291	-	-	-	C	T	C	T	T	C	T	C	C	C	C	C	C	T	C	T	C	C	T	C	T	T	C	C	C	C	C	T	C	T	T	T	T	T	C	T	T	T	C	T	C	C
ss715604723	C/A	9	4407394	0.441507	-	-	-	C	C	C	A	C	C	C	C	C	C	C	C	C	C	C	C	C	C	C	C	C	C	C	C	C	C	C	C	A	C	C	C	C	C	C	A	C	C	C	C	C	C
ss715605174	T/C	9	5662599	0.44259	-	-	-	T	T	T	C	T	T	T	T	T	T	T	T	T	T	T	T	T	T	T	T	T	T	T	T	T	T	T	-	T	T	T	T	T	T	T	C	T	T	T	T	T	T
ss715605177	C/T	9	5693385	0.451	-	-	-	C	C	C	T	C	C	C	C	C	C	C	C	C	C	C	C	C	C	C	C	C	C	C	C	C	C	C	Y	C	C	C	C	C	C	C	T	-	C	C	C	C	C
ss715605283	G/A	9	6401569	0.434912	-	-	-	A	A	A	G	A	A	A	A	A	A	A	A	A	G	A	G	G	A	G	G	A	A	G	A	G	A	G	G	G	G	G	A	A	G	G	G	G	G	G	A	G	A
ss715605289	A/C	9	6417223	0.431516	-	-	-	C	C	C	A	C	C	C	C	C	C	C	C	C	A	C	A	A	C	A	A	C	C	A	C	A	C	A	A	A	A	A	C	C	A	A	A	A	A	A	C	A	C
ss715605290	C/T	9	6419016	0.434049	-	-	-	T	T	T	C	T	T	T	T	T	T	T	T	T	C	T	C	C	T	C	C	T	T	C	T	C	T	C	C	C	C	C	T	T	C	C	C	C	C	C	T	C	T
ss715605291	C/T	9	6420781	0.476237	-	-	-	T	T	T	C	T	T	T	T	T	T	T	T	T	C	T	C	C	T	C	C	T	T	C	T	C	T	C	C	C	C	C	T	T	C	C	C	C	C	C	T	C	T
ss715605294	T/G	9	6431676	0.479674	-	-	-	G	G	G	T	G	G	G	G	G	G	G	G	G	T	G	T	T	G	T	T	G	G	T	G	T	G	T	T	T	T	T	G	G	T	T	T	T	T	T	G	T	K
ss715605302	C/T	9	6462911	0.481297	-	-	-	T	T	T	C	T	T	T	T	T	T	T	T	T	C	T	C	C	T	C	C	T	T	C	T	C	T	C	C	C	C	C	T	T	C	C	C	C	C	C	T	C	T
ss715605308	C/T	9	6517142	0.466134	-	-	-	T	T	T	C	T	T	T	T	T	T	T	T	T	C	T	C	C	T	C	C	T	T	C	T	C	T	C	C	C	C	C	T	T	C	C	C	C	C	C	T	C	T
ss715605312	T/G	9	6551732	0.501867	-	-	-	T	T	T	T	T	T	T	T	T	T	T	T	T	G	T	T	G	T	T	G	T	T	G	T	T	T	T	-	G	T	T	T	T	T	G	T	T	T	G	T	G	T
ss715605314	G/A	9	6559079	0.484989	-	-	-	A	A	A	G	A	A	A	A	A	A	A	A	A	G	A	G	G	A	G	G	A	A	G	A	G	A	G	G	G	G	G	A	A	G	G	G	G	G	G	A	G	A
ss715605316	C/T	9	6621390	0.487933	-	-	-	T	T	T	C	T	T	T	T	T	T	T	T	T	C	T	C	C	T	C	C	T	T	C	T	C	T	C	C	C	C	C	T	T	C	C	C	C	C	C	T	C	T
ss715605319	G/A	9	6638736	0.502975	-	-	-	G	G	G	G	G	G	G	G	G	G	G	G	G	A	G	G	A	G	G	A	G	G	A	G	G	G	G	G	A	G	G	G	G	G	A	G	G	G	A	G	A	G
ss715605322	A/G	9	6647491	0.499144	-	-	-	A	A	A	A	A	A	A	A	A	A	A	A	A	G	A	A	G	A	A	G	A	A	G	A	A	A	A	A	G	A	A	A	A	A	G	A	A	A	G	A	G	A
ss715605327	C/T	9	6663328	0.57433	-	-	-	C	C	C	C	C	C	C	C	C	C	C	C	C	T	C	C	C	C	C	C	C	C	T	C	C	C	C	C	T	C	C	C	C	C	C	C	C	C	C	C	C	-
ss715605329	C/A	9	6669285	0.571343	-	-	-	C	C	C	C	C	C	C	C	C	C	C	C	C	A	C	C	C	C	C	C	C	C	A	C	C	C	C	C	A	C	C	C	C	C	C	C	C	C	C	C	C	-
ss715605331	G/A	9	6683010	0.568626	-	-	-	G	G	G	G	G	G	G	G	G	G	G	G	G	A	G	G	G	G	G	G	G	G	A	G	G	G	G	G	A	G	G	G	G	G	G	G	G	G	G	G	G	R
ss715605334	C/T	9	6690204	0.565727	-	-	-	C	C	C	C	C	C	C	C	C	C	C	C	C	T	C	C	C	C	C	C	C	C	T	C	C	C	C	C	T	C	C	C	C	C	C	C	C	C	C	C	C	C
ss715605335	C/T	9	6691261	0.572275	-	-	-	C	C	C	C	C	C	C	C	C	C	C	C	C	T	C	C	C	C	C	C	C	C	T	C	C	C	C	C	T	C	C	C	C	C	C	C	C	C	C	C	C	-
ss715605336	G/T	9	6695607	0.43589	-	-	-	T	T	T	G	T	T	T	T	T	T	T	T	T	G	T	G	T	T	G	T	T	T	G	T	G	T	G	G	G	G	G	T	T	G	T	G	G	G	T	T	T	T
ss715605340	G/A	9	6731436	0.576014	-	-	-	G	G	G	G	G	G	G	G	G	G	G	G	G	A	G	G	G	G	G	G	G	G	A	G	G	G	G	G	A	G	G	G	G	G	G	G	G	G	G	G	G	G
ss715605345	A/G	9	6752947	0.419603	-	-	-	A	A	A	G	A	A	A	A	A	A	A	A	A	G	A	G	A	A	G	A	A	A	G	A	G	A	G	G	G	G	G	A	A	G	A	G	G	G	A	A	A	A
ss715605347	A/C	9	6755810	0.557598	-	-	-	A	A	A	A	A	A	A	A	A	A	A	A	A	C	A	A	A	A	A	A	A	A	C	A	A	A	A	-	C	A	A	A	A	A	A	A	A	A	A	A	A	A
ss715605351	T/G	9	6773888	0.52864	-	-	-	T	T	T	T	T	T	T	T	T	T	T	T	T	G	T	T	T	T	T	T	T	T	G	T	T	T	T	T	G	T	T	T	T	T	T	T	T	T	T	T	T	T
ss715605352	C/T	9	6775030	0.564111	-	-	-	C	C	C	C	C	C	C	C	C	C	C	C	C	T	C	C	C	C	C	C	C	C	T	C	C	C	C	C	T	C	C	C	C	C	C	C	C	C	C	C	C	T
ss715605368	G/A	9	6936878	0.543189	First flower 2-g16, First flower 7-g16	DTF, DTF	Zhang et al. 2015	G	G	G	G	G	G	G	G	G	G	G	G	G	G	G	G	G	G	G	G	G	G	A	G	G	G	G	G	G	G	G	G	G	G	G	G	G	G	G	G	G	G
ss715605386	T/C	9	7435829	0.417388	-	-	-	T	T	T	T	T	T	T	T	T	T	T	T	T	T	T	T	T	T	T	T	T	T	T	T	T	T	T	T	C	T	T	T	T	T	T	T	T	T	T	T	T	T
ss715605402	A/G	9	7891647	0.460945	-	-	-	G	A	G	A	G	A	G	A	G	G	A	A	G	A	A	A	G	G	A	G	A	A	A	G	A	G	A	A	A	A	A	A	G	G	G	A	A	A	A	G	A	A
ss715605418	G/A	9	8203275	0.565582	-	-	-	A	A	A	A	A	G	A	G	A	A	A	A	A	G	G	A	A	A	A	A	A	A	G	A	A	G	A	A	G	A	A	A	A	A	A	A	A	A	A	A	G	A
ss715605474	C/T	9	9670835	0.453369	-	-	-	C	C	C	C	C	C	C	C	C	C	C	C	C	T	C	C	T	C	C	T	C	C	T	C	C	T	C	C	T	C	C	C	C	C	C	C	C	C	C	C	C	C
ss715605480	G/A	9	9898982	0.452133	-	-	-	G	G	G	G	G	G	G	G	G	G	G	G	G	A	G	G	A	G	G	A	G	G	A	G	G	A	G	G	A	G	G	G	G	G	G	G	G	G	G	G	G	G
ss715605481	C/T	9	9922739	0.451573	-	-	-	C	C	C	C	C	C	C	C	C	C	C	C	C	T	C	C	T	C	C	T	C	C	T	C	C	T	C	C	T	C	C	C	C	C	C	C	C	C	C	C	C	C
ss715605483	A/G	9	9955400	0.451081	-	-	-	A	A	A	A	A	A	A	A	A	A	A	A	A	G	A	A	G	A	A	G	A	A	G	A	A	G	A	A	G	A	A	A	A	A	A	A	A	A	A	A	A	A
ss715602934	T/C	9	10149769	0.449493	-	-	-	T	T	T	T	T	T	T	T	T	T	T	T	T	C	T	T	C	T	T	C	T	T	C	T	T	C	T	T	C	T	T	T	T	T	T	T	T	T	T	T	T	T
ss715602939	A/G	9	10331405	0.476104	-	-	-	A	A	A	A	A	A	A	A	A	A	A	A	A	G	A	A	G	A	A	G	A	A	G	A	A	G	A	A	G	A	A	A	A	A	A	A	A	A	A	A	A	A
ss715602942	G/A	9	10404595	0.444229	-	-	-	G	G	G	G	G	G	G	G	G	G	G	G	G	A	G	G	A	G	G	A	G	G	A	G	G	A	G	G	A	G	G	G	G	G	G	G	G	G	G	G	G	R
ss715602947	T/C	9	10503979	0.462784	-	-	-	T	T	T	T	T	T	T	T	T	T	T	T	T	C	T	T	C	T	T	C	T	T	C	T	T	C	T	T	C	T	T	T	T	T	T	T	T	T	T	T	T	T
ss715602959	A/G	9	10861611	0.45642	-	-	-	A	A	A	A	A	A	A	A	A	A	A	A	A	G	A	A	G	A	A	G	A	A	G	A	A	G	A	A	G	A	A	A	A	A	A	A	A	A	A	A	A	A
ss715602962	T/C	9	10918619	0.462374	-	-	-	T	T	T	T	T	T	T	T	T	T	T	T	T	C	T	T	C	T	T	C	T	T	C	T	T	C	T	T	C	T	T	T	T	T	T	T	T	T	T	T	T	T
ss715602964	T/C	9	10981551	0.458492	-	-	-	T	T	T	T	T	T	T	T	T	T	T	T	T	C	T	T	C	T	T	C	T	T	C	T	T	C	T	T	C	T	T	T	T	T	T	T	T	T	T	T	T	T
ss715602970	G/A	9	11123116	0.457455	-	-	-	G	G	G	G	G	G	G	G	G	G	G	G	G	A	G	G	A	G	G	A	G	G	A	G	G	A	G	G	A	G	G	G	G	G	G	G	G	G	G	G	G	G
ss715602973	C/T	9	11217463	0.458	-	-	-	C	C	C	C	C	C	C	C	C	C	C	C	C	T	C	C	T	C	C	T	C	C	T	C	C	T	C	C	T	C	C	C	C	C	C	C	C	C	C	C	C	C
ss715602993	T/G	9	11815924	0.418942	-	-	-	G	T	G	G	G	T	G	T	G	G	T	T	G	T	T	G	T	G	G	T	T	T	T	G	T	T	T	T	T	T	T	T	G	G	G	G	T	T	T	G	T	T
ss715603022	C/T	9	12676979	0.437187	-	-	-	T	C	T	T	T	T	T	T	T	T	C	C	T	C	T	T	C	T	T	C	C	C	C	T	C	C	C	C	C	C	C	C	T	T	T	T	C	C	C	T	T	C
ss715603024	C/A	9	12809350	0.438396	-	-	-	A	C	A	A	A	A	A	A	A	A	C	C	A	C	A	A	C	A	A	C	C	C	C	A	C	C	C	C	C	C	C	C	A	A	A	A	C	C	C	A	A	C
ss715603787	G/A	9	39156518	0.459881	-	-	-	G	G	G	G	G	G	G	G	G	A	G	G	G	G	G	G	G	G	G	G	G	G	G	G	G	G	G	G	G	G	G	G	G	G	G	G	G	G	G	G	G	G
ss715603842	C/T	9	39582600	0.481809	-	-	-	T	T	T	T	T	T	T	T	T	C	T	T	T	T	T	T	C	C	T	C	T	T	C	T	C	T	C	T	T	T	T	T	T	T	T	C	T	T	T	T	C	C
ss715603858	T/C	9	39721179	0.412987	-	-	-	C	C	T	T	T	T	T	T	C	T	T	C	T	C	C	C	T	T	C	T	C	C	T	C	T	C	T	C	C	C	C	C	C	C	C	T	T	C	T	T	T	T
ss715603860	T/C	9	39726799	0.422057	-	-	-	C	C	T	T	T	T	T	T	C	T	T	C	T	C	C	C	T	T	C	T	C	C	T	C	T	C	T	C	C	C	C	C	C	C	C	T	T	C	T	T	T	T
ss715603870	T/C	9	39806856	0.425846	-	-	-	C	C	T	T	T	T	T	T	C	T	T	C	T	C	C	C	T	T	C	T	C	C	T	C	T	C	T	C	C	C	C	C	C	C	C	T	T	C	T	T	C	T
ss715603872	C/T	9	39815242	0.42518	-	-	-	T	T	C	C	C	C	C	C	T	C	C	T	C	T	T	T	C	C	T	C	T	T	C	T	C	T	C	-	T	T	T	T	T	T	T	C	C	T	C	C	T	C
ss715603874	G/A	9	39823876	0.418526	-	-	-	A	A	G	G	G	G	G	G	A	G	G	A	G	A	A	A	G	G	A	G	A	A	G	A	G	A	G	A	A	A	A	A	A	A	A	G	G	A	G	G	A	G
ss715603881	T/C	9	39874608	0.430201	-	-	-	C	C	T	T	C	T	C	T	C	T	C	C	C	C	C	C	T	T	C	T	C	C	T	C	C	C	T	C	C	C	C	C	C	C	C	T	T	C	T	T	C	T
ss715603883	C/T	9	39879569	0.420162	-	-	-	T	T	C	C	T	C	T	C	T	C	T	T	T	C	T	T	C	C	T	C	T	T	C	T	T	T	C	-	T	T	T	T	T	T	T	C	C	T	C	C	T	C
ss715603884	T/C	9	39893615	0.423589	-	-	-	C	C	T	T	T	T	T	T	C	T	T	C	T	T	C	C	T	T	C	T	C	C	T	C	T	C	T	C	C	C	C	C	C	C	C	T	T	C	T	T	C	T
ss715603886	A/G	9	39897491	0.417153	-	-	-	G	G	A	A	A	A	A	A	G	A	A	G	A	A	G	G	A	A	G	A	G	G	A	G	A	G	A	G	G	G	G	G	G	G	G	A	A	G	A	A	G	A
ss715603896	T/G	9	39947109	0.411576	-	-	-	G	G	T	T	T	T	T	T	G	T	T	G	T	T	G	G	T	T	G	T	G	G	T	G	T	G	T	K	G	G	G	G	G	G	G	T	T	G	T	T	G	T
ss715603900	C/T	9	39973779	0.423389	-	-	-	T	T	C	C	C	C	C	C	T	C	C	T	C	C	T	T	C	C	T	C	T	T	C	T	C	T	C	T	T	T	T	T	T	T	T	C	C	T	C	C	T	C
ss715603915	T/C	9	40148459	0.420973	-	-	-	C	C	T	T	T	T	T	T	C	T	T	C	T	T	C	C	T	T	C	T	C	C	T	C	T	C	T	C	C	C	C	C	C	T	C	T	T	C	T	T	C	T
ss715603922	T/C	9	40184250	0.418117	-	-	-	C	C	T	T	T	T	T	T	C	T	T	C	T	T	C	C	T	T	C	T	C	C	T	C	T	C	T	C	C	C	C	C	C	T	C	T	T	C	T	T	C	T
ss715603923	G/T	9	40187585	0.446638	-	-	-	T	T	G	T	G	T	G	T	T	G	G	T	G	G	T	T	G	G	T	G	T	T	G	T	T	T	G	-	T	T	T	T	T	G	T	G	T	T	T	T	T	-
ss715603926	C/T	9	40234621	0.416856	-	-	-	T	T	C	C	C	C	C	C	T	C	C	T	C	C	T	T	C	C	T	C	T	T	C	T	T	T	C	-	T	T	T	T	T	C	T	C	C	T	C	C	T	-
ss715603931	C/T	9	40251501	0.409215	-	-	-	T	T	C	C	C	C	C	C	T	C	C	T	C	C	T	T	C	C	T	C	T	T	C	T	C	T	C	T	T	T	T	T	T	C	T	C	C	T	C	C	T	C
ss715603934	A/G	9	40258196	0.418718	-	-	-	G	G	A	A	A	A	A	A	G	A	A	G	A	A	G	G	A	A	G	A	G	G	A	G	G	G	A	G	G	G	G	G	G	A	G	A	A	G	A	A	G	A
ss715603935	C/A	9	40260534	0.41689	-	-	-	A	A	C	C	C	C	C	C	A	C	C	A	C	C	A	A	C	C	A	C	A	A	C	A	A	A	C	-	A	A	A	A	A	C	A	C	C	A	C	C	A	C
ss715603938	A/G	9	40268761	0.427547	-	-	-	G	G	A	A	A	A	A	A	G	A	A	G	A	A	G	G	A	A	G	A	G	G	A	G	G	G	A	G	G	G	G	G	G	A	G	A	A	G	A	A	G	A
ss715603940	T/C	9	40277026	0.423868	Shoot Fe 1-g8.2	Shoot Iron Content	Dhanapal et al. 2018	C	C	T	T	T	T	T	T	C	T	T	C	T	T	C	C	T	T	C	T	C	C	T	C	C	C	T	C	C	C	C	C	C	T	C	T	T	C	T	T	C	T
ss715603941	A/G	9	40282629	0.418843	Shoot Fe 1-g8.3	Shoot Iron Content	Dhanapal et al. 2018	G	G	A	A	A	A	A	A	G	A	A	G	A	A	G	G	A	A	G	A	G	G	A	G	G	G	A	G	G	G	G	G	G	A	G	A	A	G	A	A	G	A
ss715603949	G/A	9	40313930	0.40557	Shoot Fe 1-g10	Shoot Iron Content	Dhanapal et al. 2018	A	A	G	G	G	G	G	G	A	G	G	A	G	G	A	A	G	G	A	G	A	A	G	A	G	A	G	A	A	A	A	A	A	G	A	G	G	A	G	G	A	G
ss715603953	G/A	9	40340237	0.403318	Shoot Fe 1-g11	Shoot Iron Content	Dhanapal et al. 2018	A	A	G	G	G	G	G	G	A	G	G	A	G	G	A	A	G	G	A	G	A	A	G	A	G	A	G	A	A	A	A	A	A	G	A	G	G	A	G	G	A	G
ss715603957	A/C	9	40357266	0.402893	-	-	-	C	C	A	A	A	A	A	A	C	A	A	C	A	A	C	C	A	A	C	A	C	C	A	C	A	C	A	-	C	C	C	C	C	A	C	A	-	C	A	A	C	A
ss715603959	C/T	9	40376477	0.401322	-	-	-	T	T	C	C	C	C	C	C	T	C	C	T	C	C	T	T	C	C	T	C	T	T	C	T	C	T	C	-	T	T	T	T	T	C	T	C	C	T	C	C	T	C
ss715615765	C/T	9	40958591	0.460629	SoyNAM Lodging	Lodging	Diers et al., 2018	T	T	C	T	T	T	T	Y	T	C	T	T	T	C	T	T	C	T	T	C	T	T	T	T	T	T	C	T	T	T	T	T	T	T	T	C	T	T	T	T	T	Y
ss715615767	G/A	9	40964518	0.447006	-	-	-	A	A	G	A	A	A	A	A	A	G	A	A	A	G	A	A	G	A	A	G	A	A	A	A	A	A	G	-	A	A	A	A	A	A	A	G	A	A	A	A	A	G
ss715615772	T/C	9	40976428	0.473335	-	-	-	C	C	T	C	C	C	C	C	C	T	T	C	-	T	C	C	T	C	C	T	C	C	C	C	T	C	T	C	C	C	C	C	C	C	C	T	C	C	C	C	C	T
ss715615773	C/A	9	40976849	0.473365	-	-	-	A	A	C	A	A	A	A	A	A	C	C	A	C	C	A	A	C	A	A	C	A	A	A	A	C	A	C	A	A	A	A	A	A	A	A	C	A	A	A	A	A	C
ss715604083	T/G	9	41533817	0.56044	-	-	-	T	T	T	T	T	T	T	-	T	G	T	T	T	T	T	T	G	T	T	G	T	T	T	T	T	T	T	T	T	T	T	T	T	T	T	T	T	T	T	T	T	K
ss715604148	A/G	9	41973365	0.497447	-	-	-	A	A	A	A	A	A	A	A	A	A	G	A	A	A	A	A	A	A	A	A	A	A	G	A	A	A	A	R	A	A	A	A	A	A	A	A	A	A	A	A	A	A
ss715604222	C/T	9	42227831	0.442965	-	-	-	T	T	T	T	T	T	T	T	T	C	C	T	T	T	T	T	C	C	T	C	T	T	C	T	C	T	C	-	T	T	T	T	T	T	T	C	T	T	T	T	T	C
ss715604224	G/A	9	42234459	0.425221	-	-	-	A	A	A	A	A	A	A	A	A	G	G	A	A	A	A	A	G	G	A	G	A	A	G	A	G	A	G	A	A	A	A	A	A	A	A	G	A	A	A	A	A	G
ss715604225	G/A	9	42236854	0.432029	-	-	-	A	A	A	A	A	A	A	A	A	G	G	A	A	A	A	A	G	G	A	G	A	A	G	A	G	A	G	A	A	A	A	A	A	A	A	G	A	A	A	A	A	G
ss715604226	G/A	9	42238044	0.434009	-	-	-	A	A	A	A	A	A	A	A	A	G	G	A	A	A	A	A	G	G	A	G	A	A	G	A	G	A	G	A	A	A	A	A	A	A	A	G	A	A	A	A	A	G
ss715604228	A/C	9	42246042	0.430513	-	-	-	C	C	C	C	C	C	C	C	C	A	A	C	C	C	C	C	A	A	C	A	C	C	A	C	A	C	A	C	C	C	C	C	C	C	C	A	C	C	C	C	C	A
ss715604240	C/T	9	42306245	0.537039	-	-	-	C	C	C	C	C	C	C	C	C	C	T	C	C	C	C	C	C	T	C	C	C	C	T	C	C	C	C	C	C	C	C	C	C	C	C	T	C	C	C	C	C	C
ss715604246	C/A	9	42365399	0.53562	-	-	-	C	C	A	C	C	C	C	C	C	C	A	C	C	C	C	C	C	C	C	C	C	C	A	C	C	C	C	C	C	C	C	C	C	C	C	C	C	C	C	C	C	C
ss715604247	T/C	9	42366861	0.524752	-	-	-	T	T	C	T	T	T	T	T	T	T	C	T	T	T	T	T	T	T	T	T	T	T	C	T	T	T	T	T	T	T	T	T	T	T	T	T	T	T	T	T	T	T
ss715604258	A/G	9	42448589	0.434656	-	-	-	G	G	A	G	G	G	G	G	G	A	A	G	G	G	G	G	A	A	G	A	G	G	A	G	G	G	A	G	G	G	G	G	G	G	G	A	G	G	G	G	G	A
ss715604262	C/T	9	42459249	0.435573	-	-	-	T	T	C	T	T	T	T	T	T	C	C	T	T	T	T	T	C	C	T	C	T	T	C	T	T	T	C	-	T	T	T	T	T	T	T	C	T	T	T	T	T	C
ss715604264	T/C	9	42463515	0.418998	-	-	-	C	C	T	C	C	C	C	C	C	T	T	C	C	C	C	C	T	T	C	T	C	C	T	C	C	C	T	C	C	C	C	C	C	C	C	T	Y	C	C	C	C	T
ss715604268	T/C	9	42474298	0.425733	-	-	-	C	C	T	C	C	C	C	C	C	T	T	C	C	C	C	C	T	T	C	T	C	C	T	C	C	C	T	C	C	C	C	C	C	C	C	T	C	C	C	C	C	T
ss715604422	T/C	9	43630283	0.4006	-	-	-	T	T	C	T	T	T	T	T	T	T	T	T	T	T	T	T	T	T	T	T	T	T	T	T	T	T	T	T	T	T	T	T	T	T	T	T	T	T	T	T	T	T
ss715605543	A/G	10	1173897	0.420064	-	-	-	A	A	A	A	A	A	A	A	A	A	A	A	A	A	A	A	A	A	A	A	A	A	A	A	A	A	A	A	A	A	A	A	A	A	A	A	A	A	A	A	A	A
ss715605544	T/C	10	1175587	0.432871	-	-	-	T	T	T	T	T	T	T	T	T	T	T	T	T	T	T	T	T	T	T	T	T	T	T	T	T	T	T	T	T	T	T	T	T	T	T	T	T	T	T	T	T	T
ss715605547	C/T	10	1177234	0.436869	-	-	-	C	C	C	C	C	C	C	C	C	C	C	C	C	C	C	C	C	C	C	C	C	C	C	C	C	C	C	C	C	C	C	C	C	C	C	C	C	C	C	C	C	C
ss715605561	A/G	10	1227933	0.448104	-	-	-	A	A	A	A	A	A	A	A	A	A	A	A	A	A	A	A	A	A	A	A	A	A	A	A	A	A	A	-	A	A	A	A	A	A	A	A	A	A	A	A	A	A
ss715605697	G/A	10	1608342	0.527048	-	-	-	G	A	A	G	G	G	G	G	A	A	G	G	G	G	G	G	A	G	G	G	G	A	A	A	A	G	A	G	G	A	G	G	A	G	G	G	A	A	G	A	G	A
ss715605701	C/T	10	1627680	0.547376	-	-	-	C	C	C	C	C	C	C	C	C	C	C	C	C	C	C	C	C	C	C	C	C	C	C	C	C	C	C	C	C	C	C	T	C	C	T	C	C	C	C	C	C	C
ss715605710	G/A	10	1662641	0.581952	-	-	-	A	A	A	A	A	A	A	A	A	A	A	A	A	A	A	A	A	A	A	A	A	A	A	A	A	A	A	R	A	A	A	G	A	A	G	A	A	A	A	A	A	A
ss715605714	A/G	10	1671853	0.589464	-	-	-	A	A	A	A	A	A	A	A	A	A	A	A	A	A	A	A	A	A	A	A	A	A	A	A	A	A	A	-	A	A	A	G	A	A	G	A	A	A	A	A	A	A
ss715605716	A/G	10	1674365	0.581223	-	-	-	G	G	G	G	G	G	G	G	G	G	G	G	G	G	G	G	G	G	G	G	G	G	G	G	G	G	G	G	G	G	G	A	G	G	A	G	G	G	G	G	G	G
ss715605717	A/G	10	1677025	0.575514	-	-	-	A	A	A	A	A	A	A	A	A	A	A	A	A	A	A	A	A	A	A	A	A	A	A	A	A	A	A	A	A	A	A	G	A	A	G	A	A	A	A	A	A	A
ss715605725	T/C	10	1698451	0.559843	-	-	-	T	T	T	T	T	T	T	T	T	T	T	T	T	T	T	T	T	T	T	T	T	T	T	T	T	T	T	T	T	T	T	C	T	T	C	T	T	T	T	T	T	T
ss715605726	T/C	10	1698972	0.558838	-	-	-	T	T	T	T	T	T	T	T	T	T	T	T	T	T	T	T	T	T	T	T	T	T	T	T	T	T	T	T	T	T	T	C	T	T	C	T	T	T	T	T	T	T
ss715605727	T/C	10	1699353	0.559052	-	-	-	T	T	T	T	T	T	T	T	T	T	T	T	T	T	T	T	T	T	T	T	T	T	T	T	T	T	T	T	T	T	T	C	T	T	C	T	T	T	T	T	T	T
ss715605735	C/T	10	1719833	0.576033	-	-	-	C	C	C	C	C	C	C	-	C	C	C	C	C	C	C	C	C	C	C	C	C	C	C	C	C	C	C	C	C	C	C	T	C	C	T	C	C	C	C	C	C	C
ss715605906	A/G	10	2321496	0.504089	-	-	-	A	G	A	G	G	G	G	G	G	G	A	A	G	A	A	A	G	G	G	G	A	G	A	G	G	A	G	A	A	G	A	A	G	G	A	A	G	G	A	G	A	-
ss715605970	A/C	10	2490576	0.582406	-	-	-	C	A	C	A	A	A	A	A	A	A	C	C	A	C	C	A	A	A	C	A	C	A	C	A	A	A	A	C	C	A	C	C	A	A	C	A	A	A	C	A	C	A
ss715605971	G/T	10	2490861	0.602126	-	-	-	T	G	T	G	G	G	G	G	G	G	T	T	G	G	T	G	G	G	T	G	T	G	T	G	G	G	G	T	T	G	T	T	G	G	T	G	G	G	T	G	T	G
ss715606046	A/G	10	2743063	0.590112	-	-	-	A	G	G	G	A	A	A	A	G	G	A	A	G	G	A	G	G	A	A	G	A	G	A	G	G	G	G	A	A	G	A	A	G	A	A	G	G	G	A	G	A	-
ss715606063	A/G	10	2789429	0.571718	-	-	-	A	G	G	G	A	A	A	A	G	G	A	A	G	G	A	G	G	A	A	G	A	G	A	G	G	G	G	A	A	G	A	A	G	A	A	A	G	G	A	G	A	G
ss715606086	C/A	10	2829735	0.585348	-	-	-	A	C	C	C	C	C	C	C	C	C	A	A	C	C	A	C	C	C	A	C	A	C	A	C	C	C	C	A	A	C	A	A	C	C	A	C	C	C	A	C	A	C
ss715606087	G/T	10	2831038	0.587304	-	-	-	G	T	T	T	G	G	G	G	T	T	G	G	T	T	G	T	T	G	G	T	G	T	G	T	T	T	T	G	G	T	G	G	T	G	G	T	T	T	G	T	G	T
ss715606091	C/T	10	2836780	0.572657	-	-	-	C	T	T	T	C	C	C	C	T	T	C	C	T	T	C	T	T	C	C	T	C	T	C	T	T	T	T	C	C	T	C	C	T	C	C	T	T	T	C	T	C	T
ss715606108	G/A	10	2885578	0.579945	-	-	-	G	G	G	G	G	G	G	G	G	G	G	G	G	G	G	G	G	G	G	G	G	G	G	G	G	G	G	G	G	G	G	G	G	G	G	A	G	G	G	G	G	G
ss715606118	C/A	10	2912545	0.529455	-	-	-	C	C	C	C	A	A	A	A	C	C	C	C	C	C	C	C	C	A	A	C	C	C	C	C	C	C	C	C	C	C	C	C	C	A	C	A	C	C	C	C	C	C
ss715606120	G/A	10	2917171	0.587935	-	-	-	G	G	G	G	G	G	G	G	G	G	G	G	G	G	G	G	G	G	G	G	G	G	G	G	G	G	G	G	G	G	G	G	G	G	G	A	G	G	G	G	G	G
ss715606122	G/A	10	2920275	0.575556	-	-	-	G	G	G	G	G	G	G	G	G	G	G	G	G	G	G	G	G	G	G	G	G	G	G	G	G	G	G	G	G	G	G	G	G	G	G	A	G	G	G	G	G	G
ss715606124	T/C	10	2921540	0.577877	-	-	-	T	T	T	T	T	T	T	T	T	T	T	T	T	T	T	T	T	T	T	T	T	T	T	T	T	T	T	T	T	T	T	T	T	T	T	C	T	T	T	T	T	T
ss715606163	A/G	10	3025859	0.518796	-	-	-	A	A	A	A	A	A	A	A	A	A	A	A	A	A	A	A	A	A	A	A	A	A	A	A	A	A	A	A	A	G	A	A	A	A	A	G	A	A	A	A	A	A
ss715606174	A/C	10	3069410	0.489728	-	-	-	A	A	A	A	C	C	C	C	A	A	A	A	A	A	A	A	A	C	A	A	A	A	A	A	A	A	A	-	A	C	A	A	A	C	A	C	A	A	A	A	A	A
ss715606177	C/T	10	3073975	0.406581	-	-	-	C	C	T	C	T	T	T	T	T	C	C	C	T	T	C	C	C	T	C	C	C	T	C	C	C	C	C	C	C	T	C	C	C	T	C	T	C	C	C	T	C	C
ss715606213	C/T	10	3191666	0.414736	-	-	-	C	C	T	C	T	T	T	T	T	C	C	C	T	T	C	C	C	T	T	C	C	T	T	C	C	C	C	C	C	T	C	C	C	T	C	T	C	C	C	T	C	C
ss715606216	G/A	10	3193723	0.424611	-	-	-	G	G	A	G	A	A	A	A	A	G	G	G	A	A	G	G	G	A	A	G	G	A	A	G	G	G	G	G	G	A	G	G	G	A	G	A	G	G	G	A	G	G
ss715606227	T/G	10	3220386	0.414035	-	-	-	T	G	T	G	T	T	T	T	T	G	T	T	T	T	T	G	G	T	T	G	T	T	T	G	G	G	G	T	T	T	T	T	G	T	T	T	G	G	T	T	T	G
ss715606230	A/G	10	3226857	0.414943	-	-	-	A	-	A	G	A	A	A	A	A	G	A	A	A	A	A	G	G	A	A	G	A	A	A	G	G	G	G	A	A	A	A	A	G	A	A	A	G	G	A	A	A	-
ss715606235	C/T	10	3243118	0.542061	-	-	-	C	C	C	C	T	T	T	T	C	C	C	C	C	C	C	C	C	T	T	C	C	C	T	C	C	C	C	C	C	C	C	C	C	T	C	C	C	C	C	C	C	C
ss715606249	T/C	10	3276732	0.501294	-	-	-	T	T	T	T	C	C	C	C	T	T	T	T	T	T	T	T	T	C	C	T	T	T	C	T	T	T	T	-	T	T	T	T	T	C	T	C	T	T	T	T	T	T
ss715606253	T/G	10	3285126	0.531698	-	-	-	T	T	T	T	G	G	G	G	T	T	T	T	T	T	T	T	T	G	G	T	T	T	G	T	T	T	T	T	T	T	T	T	T	G	T	G	T	T	T	T	T	T
ss715606686	A/G	10	3882158	0.493337	-	-	-	A	A	A	G	A	A	A	A	G	G	A	A	A	G	A	A	G	A	A	G	A	A	A	G	G	G	G	A	A	G	A	G	G	A	A	G	G	G	G	G	A	G
ss715606710	C/T	10	3886740	0.418121	-	-	-	C	C	C	T	C	C	C	C	T	T	C	C	C	C	C	C	T	C	C	T	C	C	C	T	T	C	T	C	C	C	C	T	T	C	C	C	Y	T	T	T	C	T
ss715606747	T/C	10	3901667	0.473826	-	-	-	T	T	T	C	T	T	T	T	C	C	T	T	T	Y	T	T	C	T	T	C	T	T	T	C	C	C	C	T	T	-	T	C	C	T	T	C	Y	C	C	C	T	Y
ss715606810	T/G	10	3925643	0.465771	-	-	-	T	T	T	G	T	T	T	T	G	G	T	T	T	T	T	T	G	T	T	G	T	T	T	G	G	T	G	T	T	T	T	G	G	T	T	T	G	G	G	G	T	K
ss715606851	T/C	10	3952554	0.450685	-	-	-	T	T	T	C	T	T	T	T	C	C	T	T	T	T	T	T	C	T	T	C	T	T	T	C	C	T	C	T	T	T	T	C	C	T	T	T	C	C	C	-	T	-
ss715606885	T/C	10	3968849	0.51756	-	-	-	T	T	T	C	T	T	T	T	C	C	T	T	T	C	T	T	C	T	T	C	T	T	T	C	C	C	C	T	T	C	T	C	C	T	T	C	C	C	C	C	T	C
ss715606898	C/A	10	3979850	0.498039	-	-	-	C	C	C	A	C	C	C	C	A	A	C	C	-	A	C	C	A	C	C	A	C	C	C	A	A	A	A	C	C	A	C	A	A	C	C	A	A	A	A	A	C	A
ss715606952	T/C	10	4012211	0.476295	-	-	-	T	T	T	C	T	T	T	T	C	C	T	T	T	C	T	T	C	T	T	C	T	T	T	C	C	C	C	T	T	C	T	C	C	T	T	C	C	C	C	C	T	-
ss715606961	C/T	10	4014199	0.479004	-	-	-	C	C	C	T	C	C	C	C	T	T	C	C	C	T	C	C	T	C	C	T	C	C	C	T	T	T	T	C	C	T	C	T	T	C	C	T	T	T	T	T	C	T
ss715606972	T/G	10	4021337	0.486065	-	-	-	T	T	T	T	T	T	T	T	T	T	T	T	T	T	T	T	T	T	G	T	T	T	T	T	T	T	T	K	T	T	T	T	T	T	T	T	-	T	T	T	T	T
ss715606976	C/T	10	4023720	0.471612	-	-	-	C	C	C	T	C	C	C	C	T	T	C	C	C	C	C	C	T	C	C	T	C	C	C	T	T	C	T	C	C	C	C	T	T	C	C	C	T	T	T	T	C	T
ss715606984	A/G	10	4028472	0.464445	-	-	-	A	A	A	G	A	A	A	A	G	G	A	A	A	A	A	A	G	A	A	G	A	A	A	G	G	A	G	A	A	A	A	G	G	A	A	A	G	G	G	G	A	-
ss715606986	G/T	10	4028835	0.467901	-	-	-	G	G	G	T	G	G	G	-	T	T	G	G	G	G	G	G	T	G	G	T	G	G	G	T	T	G	T	G	G	G	G	T	T	G	G	G	T	T	T	T	G	T
ss715607006	T/C	10	4038007	0.4733	-	-	-	T	T	T	C	T	T	T	T	C	C	T	T	T	T	T	T	C	T	T	C	T	T	T	C	C	T	C	T	T	T	T	C	C	T	T	T	C	C	C	C	T	C
ss715607014	C/A	10	4043920	0.48607	-	-	-	C	C	C	A	C	C	C	C	A	A	C	C	C	A	C	C	A	C	C	A	C	C	C	A	A	A	A	C	C	A	C	A	A	C	C	A	A	A	A	A	C	A
ss715607026	G/A	10	4056355	0.499625	-	-	-	G	G	G	A	G	G	G	G	A	A	G	G	G	A	G	G	A	G	G	A	G	G	G	A	A	A	A	G	G	A	G	A	A	G	G	A	A	A	A	A	G	A
ss715607028	C/T	10	4065051	0.429152	-	-	-	C	C	C	T	C	C	C	C	T	T	C	C	C	C	C	C	T	C	C	T	C	C	C	T	T	C	T	C	C	C	C	T	T	C	C	C	Y	T	T	T	C	T
ss715607042	G/A	10	4079853	0.528929	-	-	-	G	G	G	A	G	G	G	G	A	A	G	G	G	A	G	G	A	G	G	A	G	G	G	A	A	A	A	G	G	A	G	A	A	G	G	A	A	A	A	A	G	A
ss715607059	A/G	10	4093294	0.489874	-	-	-	A	A	A	G	A	A	A	A	G	G	A	A	A	G	A	A	G	A	A	G	A	A	A	G	G	G	G	A	A	G	A	G	G	A	A	G	G	G	G	G	A	G
ss715607064	A/G	10	4097243	0.495188	-	-	-	A	A	A	G	A	A	A	A	G	G	A	A	A	G	A	A	G	A	A	G	A	A	A	G	G	G	G	A	A	G	A	G	G	A	A	G	G	G	G	G	A	-
ss715607163	A/G	10	4180166	0.538035	-	-	-	A	A	A	A	A	G	A	G	A	A	A	A	R	A	A	A	A	G	A	A	A	A	A	A	A	A	A	-	A	A	A	A	A	G	A	A	A	A	A	A	A	A
ss715607167	A/G	10	4183381	0.539821	-	-	-	A	A	A	A	A	G	A	G	A	A	A	A	G	A	A	A	A	G	A	A	A	A	A	A	A	A	A	R	A	A	A	A	A	G	A	A	-	A	A	A	A	A
ss715607178	A/G	10	4192060	0.428119	-	-	-	A	A	A	G	A	A	A	A	G	G	A	A	A	A	A	A	G	A	A	G	A	A	A	G	G	A	G	A	A	A	A	G	G	A	A	A	R	G	G	G	A	R
ss715607185	A/G	10	4210148	0.535535	-	-	-	A	A	A	A	A	G	A	R	A	A	A	A	G	A	A	A	A	G	A	A	A	A	A	A	A	A	A	-	A	A	A	A	A	G	A	A	A	A	A	A	A	A
ss715607234	A/G	10	4260367	0.468618	-	-	-	A	A	A	A	A	A	A	A	A	A	A	A	A	G	A	A	A	A	A	A	A	A	A	A	A	A	A	-	A	G	A	A	A	A	A	G	A	A	A	A	A	A
ss715607423	C/T	10	4435566	0.402974	-	-	-	C	C	T	C	T	C	T	C	C	C	Y	C	C	T	C	C	C	C	C	C	C	C	T	C	C	C	C	C	C	T	C	C	C	C	T	T	C	C	C	T	T	C
ss715607602	G/A	10	4626925	0.401499	-	-	-	G	G	A	G	G	G	G	G	G	G	R	G	G	G	G	G	G	G	G	G	G	G	A	G	G	G	G	G	G	G	G	G	G	G	G	G	G	G	G	A	A	G
ss715608255	T/C	10	5366082	0.41531	-	-	-	C	Y	T	C	C	Y	C	T	C	C	C	C	T	C	C	C	C	C	C	C	C	C	T	T	T	C	T	C	C	T	C	T	T	C	C	T	C	C	T	T	C	C
ss715608277	C/T	10	5446788	0.439842	-	-	-	C	C	C	C	C	Y	C	C	C	C	C	C	C	C	C	C	C	T	T	C	C	C	C	T	C	C	C	C	C	C	C	C	C	T	T	T	C	C	C	C	C	C
ss715608298	G/A	10	5569766	0.465144	-	-	-	G	G	G	G	G	R	G	G	G	G	G	G	G	G	G	G	G	G	A	G	G	G	G	A	G	G	G	G	G	G	G	G	G	G	A	A	G	G	G	G	G	G
ss715608312	T/C	10	5608211	0.478379	-	-	-	T	T	T	T	T	Y	T	T	T	T	T	T	T	T	T	T	T	C	C	T	T	T	T	C	T	T	T	T	T	T	T	T	T	C	C	C	T	T	T	T	T	T
ss715608346	G/A	10	5954167	0.502065	-	-	-	G	G	G	G	G	G	G	G	G	G	G	G	G	G	G	G	G	G	G	G	G	G	G	G	G	G	G	G	G	G	G	G	G	G	G	G	G	G	G	G	G	G
ss715608347	T/G	10	5954818	0.501259	-	-	-	T	T	T	T	T	T	T	T	T	T	T	T	T	T	T	T	T	T	T	T	T	T	T	T	T	T	T	T	T	T	T	T	T	T	T	T	T	T	T	T	T	T
ss715608643	G/T	10	9111834	0.416599	-	-	-	G	G	G	G	T	K	T	T	T	G	T	G	T	G	T	G	G	T	G	G	G	G	T	G	G	G	G	G	G	T	G	G	G	T	G	G	G	G	G	G	T	G
ss715608650	A/G	10	9143618	0.434668	-	-	-	A	A	A	A	G	R	G	G	G	A	G	A	G	A	G	A	A	G	A	A	A	A	G	A	A	A	A	A	A	G	A	A	A	G	A	A	A	A	A	A	G	A
ss715608660	A/G	10	9235088	0.424318	-	-	-	A	A	A	A	G	R	G	G	G	A	G	A	-	A	G	A	A	G	A	A	A	A	G	A	A	A	A	A	A	G	A	A	A	G	A	A	A	A	A	A	G	A
ss715608666	T/C	10	9318578	0.443572	-	-	-	T	T	T	T	C	Y	C	C	C	T	C	T	C	T	C	T	T	C	T	T	T	T	C	T	T	T	T	T	T	C	T	T	T	C	T	T	T	T	T	T	C	T
ss715608667	A/G	10	9324461	0.416627	-	-	-	A	A	A	A	G	R	G	G	G	A	G	A	-	A	G	A	A	G	A	A	A	A	G	A	A	A	A	A	A	G	A	A	A	G	A	A	A	A	A	A	G	A
ss715608669	A/G	10	9325584	0.438385	-	-	-	A	A	A	A	G	R	G	G	G	A	G	A	G	A	G	A	A	G	A	A	A	A	G	A	A	A	A	A	A	G	A	A	A	G	A	A	A	A	A	A	G	A
ss715608674	A/C	10	9388518	0.437185	-	-	-	A	A	A	A	C	M	C	C	C	A	C	A	C	A	C	A	A	C	A	A	A	A	C	A	A	A	A	A	A	C	A	A	A	C	A	A	A	A	A	A	C	-
ss715608676	A/C	10	9391907	0.437936	-	-	-	A	A	A	A	C	M	C	C	C	A	C	A	C	A	C	A	A	C	A	A	A	A	C	A	A	A	A	A	A	C	A	A	A	C	A	A	A	A	A	A	C	A
ss715608678	C/T	10	9399801	0.437495	-	-	-	C	C	C	C	T	Y	T	T	T	C	T	C	T	C	T	C	C	T	C	C	C	C	T	C	C	C	C	C	C	T	C	C	C	C	C	C	C	C	C	C	T	C
ss715608682	A/C	10	9416817	0.441948	-	-	-	A	A	A	A	C	M	C	C	C	A	C	A	C	A	C	A	A	C	A	A	A	A	C	A	A	A	A	A	A	C	A	A	A	C	A	A	A	A	A	A	C	A
ss715608685	T/C	10	9442095	0.439504	-	-	-	T	T	T	T	C	Y	C	C	C	T	C	T	C	T	C	T	T	C	T	T	T	T	C	T	T	T	T	T	T	C	T	T	T	C	T	T	T	T	T	T	C	T
ss715608711	C/T	10	9759641	0.400547	SCN 1-g7	Soybean cyst nematode	Chang et al. 2016	C	C	C	C	T	Y	T	T	T	C	T	C	T	C	T	C	C	T	C	C	C	C	T	C	C	C	C	C	C	T	C	C	C	T	C	C	C	C	C	C	T	C
ss715606692	C/T	10	39209324	0.464267	-	-	-	C	C	C	C	C	C	C	C	C	C	C	C	C	C	C	C	C	T	C	C	C	C	C	C	C	C	C	C	T	C	C	C	C	T	C	C	C	C	C	T	C	C
ss715606706	G/A	10	39229239	0.489361	-	-	-	G	R	G	G	G	G	G	G	G	G	G	G	G	G	G	G	G	G	G	G	G	G	G	G	G	G	G	G	A	G	G	G	G	G	G	G	G	G	G	A	G	G
ss715606727	C/T	10	39341285	0.404343	-	-	-	C	T	C	C	C	C	C	C	C	T	C	C	C	C	C	T	T	C	T	T	C	C	C	C	C	T	T	C	C	C	C	T	T	C	C	C	T	T	C	-	C	T
ss715606777	C/T	10	39448713	0.438159	-	-	-	T	T	C	T	T	Y	T	T	T	T	T	T	T	T	T	T	T	T	T	T	T	T	T	C	C	T	T	T	C	T	C	T	T	T	C	T	T	T	C	C	T	T
ss715606784	C/A	10	39478220	0.443517	-	-	-	A	A	C	A	A	M	A	M	A	A	C	A	A	A	C	A	A	C	A	A	A	A	A	C	C	A	A	A	C	C	C	A	A	C	C	A	A	A	C	C	A	A
ss715606786	T/G	10	39478994	0.41132	-	-	-	G	G	T	G	G	K	G	G	G	G	G	G	G	G	G	G	G	G	G	G	G	G	G	T	T	G	G	G	T	G	T	G	G	G	T	G	G	G	T	T	G	K
ss715606846	A/G	10	39879456	0.402838	-	-	-	A	-	G	A	G	A	G	G	G	G	G	A	A	A	G	G	G	G	G	G	A	A	A	A	G	A	G	A	A	G	A	G	G	G	A	A	-	G	A	A	A	G
ss715606852	T/C	10	39910286	0.399326	-	-	-	T	-	C	T	C	T	C	C	C	C	C	T	T	T	C	C	C	C	C	C	T	T	T	T	C	T	C	T	T	C	T	C	C	C	T	T	T	C	T	T	T	C
ss715606854	A/G	10	39915580	0.401388	Phytoph 2-g19.2	Phytophthora rot stem	Qin et al. 2017	A	-	G	A	G	A	G	G	G	G	G	A	A	A	G	G	G	G	G	G	A	A	A	A	G	A	G	A	A	G	A	G	G	G	A	A	A	G	A	A	A	G
ss715606887	C/A	10	40102160	0.422918	-	-	-	A	C	A	C	C	C	C	C	C	C	C	C	C	A	C	C	C	A	C	C	C	C	C	C	A	C	C	A	A	C	C	C	C	A	C	C	C	C	C	C	C	C
ss715606982	A/G	10	40656677	0.415437	-	-	-	A	-	G	A	A	A	A	A	A	A	A	A	A	A	A	A	A	A	A	A	A	A	A	A	A	A	A	A	G	A	A	A	A	A	A	A	A	A	A	A	A	A
ss715607345	T/G	10	44192118	0.465783	-	-	-	T	T	T	T	T	T	T	T	T	T	T	T	T	T	T	T	T	T	T	T	T	T	T	T	T	T	T	-	T	T	T	T	T	T	T	T	T	T	T	T	T	T
ss715607346	T/C	10	44206502	0.46102	-	-	-	T	T	T	T	T	T	T	T	T	T	T	T	T	T	T	T	T	T	T	T	T	T	T	T	T	T	T	T	T	T	T	T	T	T	T	T	T	T	T	T	T	T
ss715607352	C/T	10	44242211	0.495652	-	-	-	C	C	C	C	C	C	C	C	C	C	C	C	C	C	C	C	C	C	C	C	C	C	C	C	C	C	C	-	C	C	C	C	C	C	C	C	C	C	C	C	C	C
ss715607358	C/T	10	44294329	0.449925	-	-	-	C	C	C	C	C	C	C	C	C	C	C	C	C	C	C	C	C	C	C	C	C	C	C	C	C	C	C	C	C	C	C	C	C	C	C	C	C	C	C	C	C	C
ss715607361	A/G	10	44330279	0.443642	-	-	-	A	A	A	A	A	A	A	A	A	A	A	A	A	A	A	A	A	A	A	A	A	A	A	A	A	A	A	-	A	A	A	A	A	A	A	A	A	A	A	A	A	A
ss715607371	C/T	10	44392281	0.438815	SCN 1-g9, SCN 4-g7	Soybean cyst nematode	Chang et al. 2016, Vuong et al. 2015a	C	C	C	C	C	C	C	C	C	C	C	C	C	C	C	C	C	C	C	C	C	C	C	C	C	C	C	C	C	C	C	C	C	C	C	C	C	C	C	C	C	C
ss715607372	T/C	10	44402011	0.627456	-	-	-	T	T	T	T	T	T	T	T	T	T	C	T	T	T	T	T	T	T	T	T	T	T	T	C	T	T	T	T	T	T	T	T	T	T	T	T	T	T	T	T	T	T
ss715607374	G/A	10	44406339	0.477487	-	-	-	G	G	G	G	G	G	G	G	G	G	G	G	G	G	G	G	G	G	G	G	G	G	G	G	G	G	G	G	G	G	G	G	G	G	G	G	G	G	G	G	G	G
ss715607377	A/G	10	44421744	0.458219	-	-	-	A	A	A	A	A	A	A	A	A	A	A	A	A	A	A	A	A	A	A	A	A	A	A	A	A	A	A	-	A	A	A	A	A	A	A	A	A	A	A	A	A	A
ss715607383	A/G	10	44474753	0.519158	-	-	-	A	A	A	A	A	A	A	A	A	A	A	A	A	A	A	A	A	A	A	A	A	A	A	G	A	A	A	-	A	A	A	A	A	A	A	A	A	A	A	A	A	A
ss715607386	G/A	10	44496224	0.442282	-	-	-	G	G	G	G	G	G	G	-	G	G	G	G	G	G	G	G	G	G	G	G	G	G	G	G	G	G	G	G	G	G	G	G	G	G	G	G	G	G	G	G	G	G
ss715607389	C/T	10	44507098	0.643922	-	-	-	C	C	C	C	C	C	C	C	C	C	C	C	C	C	C	C	C	C	C	C	C	C	C	T	C	C	C	C	C	C	C	C	-	C	C	C	C	C	C	C	C	C
ss715607412	G/A	10	44696101	0.433126	-	-	-	G	G	G	G	G	G	G	G	G	G	G	G	G	G	G	G	G	G	G	G	G	G	G	G	G	G	G	-	G	G	G	G	G	G	G	G	G	G	G	G	G	-
ss715607420	A/G	10	44751337	0.414401	-	-	-	A	A	A	A	A	A	A	A	A	A	A	A	A	A	A	A	A	A	A	A	A	A	A	A	A	A	A	R	A	A	A	A	A	A	A	A	A	A	A	A	A	A
ss715607595	G/A	10	46639345	0.452104	-	-	-	A	G	G	G	A	G	A	G	G	A	A	A	G	G	A	A	G	A	G	G	G	G	G	G	A	G	G	A	A	G	G	A	A	A	G	A	G	G	G	G	G	G
ss715607598	C/T	10	46661148	0.450037	-	-	-	T	C	C	C	T	C	T	C	C	T	T	T	C	T	T	T	C	T	C	C	C	C	C	T	T	C	C	Y	T	C	C	T	T	T	C	T	C	C	C	C	C	-
ss715607605	A/G	10	46688879	0.506827	-	-	-	G	A	A	A	G	A	G	A	A	G	G	G	A	G	G	G	A	G	A	A	A	A	A	G	G	A	A	G	G	A	A	G	G	G	A	G	A	A	A	A	A	A
ss715607609	C/T	10	46697769	0.489566	-	-	-	C	T	T	T	C	T	C	T	T	C	C	C	T	C	C	C	T	C	T	T	T	T	T	C	C	T	T	C	C	T	T	C	C	C	T	C	T	T	T	T	T	T
ss715607618	G/A	10	46729110	0.493261	-	-	-	G	A	A	A	G	A	G	A	A	G	G	G	A	G	G	G	A	G	A	A	A	A	A	G	G	A	A	G	G	A	A	G	G	G	A	G	A	A	A	A	A	A
ss715607624	C/T	10	46747178	0.478775	-	-	-	C	T	T	T	C	T	C	T	T	C	C	C	T	C	C	C	T	C	T	T	T	T	T	C	C	T	T	C	C	T	T	C	C	C	T	C	T	T	T	T	T	T
ss715607629	A/G	10	46750307	0.401409	-	-	-	A	A	A	A	A	A	A	A	A	A	A	A	A	G	A	A	A	A	A	A	A	A	A	G	A	A	A	A	A	A	A	A	A	A	A	A	A	A	A	A	A	A
ss715607633	A/G	10	46839076	0.484198	-	-	-	G	A	A	A	G	A	G	A	A	G	G	G	A	G	G	G	A	G	A	A	A	A	A	G	G	A	A	G	G	A	A	G	G	G	A	G	A	A	A	A	A	A
ss715607635	G/A	10	46903764	0.45202	-	-	-	G	A	A	A	G	R	G	R	A	G	G	G	A	G	G	G	A	G	A	A	A	A	A	G	G	A	A	R	G	A	A	G	G	G	A	G	A	A	A	A	A	A
ss715607641	C/T	10	46966044	0.462129	-	-	-	C	T	T	T	C	T	C	T	T	C	C	C	T	C	C	C	T	C	T	T	T	T	C	C	C	T	T	C	C	T	T	C	C	C	T	C	-	T	T	T	T	T
ss715607686	A/G	10	47384837	0.652384	SoyNAM Height	Height	Diers et al., 2018	A	G	A	A	A	R	A	A	G	A	A	A	A	A	A	A	G	A	A	G	A	A	A	A	A	A	G	A	A	A	A	A	A	A	G	A	G	G	G	A	A	G
ss715607843	C/T	10	48590007	0.419325	-	-	-	C	T	C	C	C	Y	C	C	C	C	C	C	C	C	C	T	T	T	T	T	C	C	T	C	C	C	T	C	T	T	C	T	T	T	C	-	T	T	T	T	C	T
ss715607879	G/A	10	48860704	0.447181	-	-	-	G	A	G	G	G	G	G	G	G	G	G	G	G	G	G	A	A	A	G	A	G	G	A	G	G	G	A	G	A	A	G	A	A	A	G	R	A	A	A	A	G	A
ss715607881	A/G	10	48876841	0.407348	-	-	-	A	R	A	A	A	A	A	A	A	G	G	G	A	A	A	G	G	G	A	G	A	A	G	A	A	A	G	A	G	G	A	G	G	G	A	R	G	G	G	G	A	G
ss715607890	A/G	10	48926841	0.412453	-	-	-	A	R	A	A	A	A	A	A	A	G	G	G	A	A	A	G	G	G	A	G	A	A	G	A	A	A	G	A	G	G	A	G	G	G	A	R	-	G	G	G	A	G
ss715607891	C/A	10	48927641	0.424311	-	-	-	C	A	C	C	C	C	C	C	C	A	A	A	-	C	C	A	A	A	C	A	C	C	A	C	C	C	A	C	A	A	C	A	A	A	C	M	A	A	A	A	C	A
ss715607893	C/T	10	48929857	0.412753	-	-	-	C	Y	C	C	C	C	C	C	C	T	T	T	C	C	C	T	T	T	C	T	C	C	T	C	C	C	T	C	T	T	C	T	T	T	C	-	T	T	T	T	C	T
ss715607894	G/A	10	48938162	0.431042	-	-	-	G	-	G	G	G	G	G	G	G	G	G	G	G	G	G	A	A	A	G	A	G	G	A	G	G	G	A	G	A	A	G	A	A	A	G	R	A	A	A	A	G	A
ss715607901	C/T	10	48969110	0.422257	-	-	-	C	-	C	C	C	C	C	C	C	T	T	T	C	C	C	T	T	T	C	T	C	C	T	C	C	C	T	C	T	T	C	T	T	T	C	Y	T	T	T	T	C	T
ss715607910	A/G	10	48994000	0.420761	-	-	-	A	G	A	A	A	A	A	A	A	A	A	A	A	A	A	G	G	G	A	G	A	A	G	A	A	A	G	A	G	G	A	G	G	G	A	G	G	G	G	G	A	R
ss715607915	G/T	10	49016448	0.423216	-	-	-	G	-	G	G	G	G	G	G	G	T	T	T	G	G	G	T	T	T	G	T	G	G	T	G	G	G	T	G	T	T	G	T	T	T	G	K	T	T	T	T	G	T
ss715607916	G/A	10	49018688	0.435669	-	-	-	G	-	G	G	G	G	G	G	G	G	G	G	G	G	G	A	A	A	G	A	G	G	A	G	G	G	A	G	A	A	G	A	A	A	G	A	A	A	A	A	G	A
ss715607917	G/A	10	49022659	0.399506	-	-	-	G	-	G	G	G	G	G	G	G	G	G	G	G	G	G	A	A	A	G	A	G	G	A	G	G	G	A	G	A	A	G	A	A	A	G	R	A	A	A	A	G	A
ss715607922	A/G	10	49031281	0.402021	-	-	-	A	R	A	A	A	A	A	A	A	G	G	G	A	A	A	G	G	G	A	G	A	A	G	A	A	A	G	A	G	G	A	G	G	G	A	R	G	G	G	G	A	G
ss715607924	A/G	10	49047141	0.400494	-	-	-	A	-	A	A	A	A	A	A	A	A	A	A	A	A	A	G	G	G	A	G	A	A	G	A	A	A	G	A	G	G	A	G	G	G	A	-	G	G	G	G	A	G
ss715607926	T/C	10	49048668	0.428947	-	-	-	T	-	T	T	T	T	T	T	T	T	T	T	T	T	T	C	C	C	T	C	T	T	C	T	T	T	C	T	C	C	T	C	C	C	T	-	C	C	C	C	T	C
ss715607937	A/C	10	49213637	0.438549	-	-	-	A	C	A	A	A	A	A	A	A	C	C	C	A	A	A	C	C	C	C	C	A	A	C	A	A	A	C	A	C	C	A	C	C	C	A	C	C	C	C	C	A	C
ss715607938	T/C	10	49215250	0.45067	-	-	-	T	C	T	T	T	T	T	T	T	C	C	C	T	T	T	C	C	C	C	C	T	T	C	T	T	T	C	T	C	C	T	C	C	C	T	Y	C	C	C	C	T	C
ss715607940	A/G	10	49223186	0.42274	-	-	-	A	G	A	A	A	A	A	A	A	G	G	G	A	A	A	G	G	G	G	G	A	A	G	A	A	A	G	A	G	G	A	G	G	G	A	G	G	G	G	G	A	G
ss715607941	G/T	10	49225517	0.418951	-	-	-	G	T	G	G	G	G	G	G	G	T	T	T	G	G	G	T	T	T	T	T	G	G	T	G	G	G	T	G	T	T	G	T	T	T	G	T	T	T	T	T	G	T
ss715607942	T/C	10	49230341	0.584766	-	-	-	T	C	C	T	T	T	T	T	C	C	C	C	T	T	C	C	C	C	C	C	T	C	C	T	T	T	C	T	C	C	T	C	C	C	T	-	C	C	C	C	T	C
ss715607943	G/A	10	49237067	0.460891	-	-	-	G	-	G	G	G	G	G	G	G	A	A	A	G	G	G	A	A	A	A	A	G	G	A	G	G	G	A	G	A	A	G	A	A	A	G	R	A	A	A	A	G	A
ss715607944	C/T	10	49240500	0.438483	-	-	-	C	-	C	C	C	C	C	C	C	T	T	T	C	C	C	T	T	T	T	T	C	C	T	C	C	C	T	C	T	T	C	T	T	T	C	Y	T	T	T	T	C	T
ss715607949	T/C	10	49267592	0.430549	-	-	-	T	C	T	T	T	T	T	T	T	C	C	C	T	T	T	C	C	C	C	C	T	T	C	T	T	T	C	T	C	C	T	C	C	C	T	Y	C	C	C	C	T	C
ss715607954	C/T	10	49291592	0.430793	-	-	-	C	T	C	C	C	Y	C	Y	C	T	T	T	C	C	C	T	T	T	T	T	C	C	T	C	C	C	T	C	T	T	C	T	T	T	C	Y	T	T	T	T	C	T
ss715607955	C/T	10	49292067	0.442163	-	-	-	C	-	C	C	C	C	C	C	C	T	T	T	-	C	C	T	T	T	T	T	C	C	T	C	C	C	T	C	T	T	C	T	T	T	C	-	T	T	T	T	C	T
ss715607956	A/C	10	49294665	0.452704	-	-	-	A	C	A	A	A	A	A	A	A	C	C	C	A	A	A	C	C	C	C	C	A	A	C	A	A	A	C	A	C	C	A	C	C	C	A	C	C	C	C	C	A	M
ss715607957	A/G	10	49296381	0.462801	-	-	-	A	G	A	A	A	A	A	A	A	G	G	G	A	A	A	G	G	G	G	G	A	A	G	A	A	A	G	A	G	G	A	G	G	G	A	G	G	G	G	G	A	G
ss715607958	A/G	10	49298262	0.428408	-	-	-	A	G	A	A	A	A	A	A	A	G	G	G	A	A	A	G	G	G	G	G	A	A	G	A	A	A	G	A	G	G	A	G	G	G	A	-	G	G	G	G	A	G
ss715607963	C/T	10	49325502	0.422018	-	-	-	C	-	C	C	C	C	C	C	C	T	T	T	C	C	C	T	T	T	T	T	C	C	T	C	C	C	T	C	T	T	C	T	T	T	C	Y	T	T	T	T	C	T
ss715607965	C/T	10	49329299	0.425954	-	-	-	C	-	C	C	C	C	C	C	C	T	T	T	C	C	C	T	T	T	T	T	C	C	T	C	C	C	T	C	T	T	C	T	T	T	C	Y	T	T	T	T	C	T
ss715607973	A/G	10	49364447	0.438086	-	-	-	A	G	A	A	A	A	A	A	A	G	G	G	A	A	A	G	G	G	G	G	A	A	G	A	A	A	G	A	G	G	A	G	G	G	A	R	G	G	G	G	A	G
ss715607974	A/G	10	49365910	0.440299	-	-	-	A	G	A	A	A	A	A	A	A	G	G	G	A	A	A	G	G	G	G	G	A	A	G	A	A	A	G	A	G	G	A	G	G	G	A	R	G	G	G	G	A	G
ss715607975	G/A	10	49366501	0.434262	-	-	-	G	R	G	G	G	G	G	G	G	A	A	A	G	G	G	A	A	A	A	A	G	G	A	G	G	G	A	G	A	A	G	A	A	A	G	R	A	A	A	A	G	A
ss715607991	G/A	10	49468760	0.44969	-	-	-	G	A	G	G	G	G	G	G	G	A	A	A	G	G	G	A	A	A	A	A	G	G	A	G	G	G	A	G	A	A	G	A	A	A	G	-	A	A	A	A	G	A
ss715607994	C/A	10	49489600	0.433198	-	-	-	C	-	C	C	C	C	C	C	C	A	A	A	C	C	C	A	A	A	A	A	C	C	A	C	C	C	A	C	A	A	C	A	A	A	C	M	A	A	A	A	C	A
ss715607997	G/A	10	49498219	0.451342	-	-	-	G	R	G	G	G	G	G	G	G	A	A	A	G	G	G	A	A	A	A	A	G	G	A	G	G	G	A	G	A	A	G	A	A	A	G	R	A	A	A	A	G	A
ss715607998	A/C	10	49498595	0.451768	-	-	-	A	C	A	A	A	A	A	A	A	C	C	C	-	A	A	C	C	C	C	C	A	A	C	A	A	A	C	A	C	C	A	C	C	C	A	-	C	C	C	C	A	C
ss715608000	C/T	10	49516422	0.401285	-	-	-	C	Y	C	C	C	C	C	C	C	T	T	T	C	C	C	T	T	T	T	T	C	C	T	C	C	C	T	C	T	T	C	T	T	T	C	C	T	T	T	T	C	T
ss715608005	A/C	10	49529425	0.4406	-	-	-	A	C	A	A	A	A	A	A	A	C	C	C	-	A	A	C	C	C	C	C	A	A	C	A	A	A	C	A	C	C	A	C	C	C	A	C	C	C	C	C	A	C
ss715608012	A/G	10	49568136	0.426853	-	-	-	A	G	A	A	A	A	A	A	A	G	G	G	A	A	A	G	G	G	G	G	A	A	G	A	A	A	G	A	G	G	A	G	G	G	A	-	G	G	G	G	A	G
ss715608017	A/G	10	49584976	0.438794	-	-	-	A	G	A	A	A	A	A	A	A	G	G	G	A	A	A	G	G	G	G	G	A	A	G	A	A	A	G	A	G	G	A	G	G	G	A	G	G	G	G	G	A	R
ss715608034	G/A	10	49634631	0.410416	-	-	-	G	-	G	G	G	G	G	G	G	A	A	A	G	G	G	A	A	A	A	A	G	G	A	G	G	G	A	G	A	A	G	A	A	A	G	-	A	A	A	A	G	A
ss715608036	A/G	10	49655824	0.438041	-	-	-	A	G	A	A	A	A	A	A	A	G	G	G	A	A	A	G	G	G	G	G	A	A	G	A	A	A	G	A	G	G	A	G	G	G	A	G	G	G	G	G	A	R
ss715608039	G/A	10	49659918	0.416201	-	-	-	G	R	G	G	G	G	G	G	G	A	A	A	G	G	G	A	A	A	A	A	G	G	A	G	G	G	A	G	A	A	G	A	A	A	G	-	A	A	A	A	G	A
ss715608041	C/T	10	49660856	0.443538	-	-	-	C	-	C	C	C	C	C	C	C	T	T	T	C	C	C	T	T	T	T	T	C	C	T	C	C	C	T	C	T	T	C	T	T	T	C	Y	T	T	T	T	C	T
ss715608042	A/C	10	49661949	0.436403	-	-	-	A	M	A	A	A	A	A	A	A	C	C	C	A	A	A	C	C	C	C	C	A	M	C	A	A	A	C	A	C	C	A	C	C	C	A	M	C	C	C	C	A	C
ss715608043	A/G	10	49685779	0.444873	-	-	-	A	G	A	A	A	A	A	A	A	G	G	G	A	A	A	G	G	G	G	G	A	A	G	A	A	A	G	A	G	G	A	G	G	G	A	G	G	G	G	G	A	R
ss715608087	A/G	10	50156350	0.57921	-	-	-	A	G	A	A	A	A	A	A	A	G	G	G	A	G	A	A	G	A	A	G	A	A	A	G	A	A	G	-	G	A	A	G	A	A	A	A	G	G	G	A	A	G
ss715608090	A/G	10	50162966	0.586088	-	-	-	A	G	A	A	A	A	A	A	A	G	A	A	A	G	A	A	G	A	A	G	A	A	A	G	A	A	G	R	A	A	A	G	A	A	A	A	G	G	G	A	A	G
ss715608093	A/C	10	50166949	0.593202	-	-	-	A	C	A	A	A	A	A	A	A	C	A	A	A	C	A	A	C	A	A	C	A	A	A	C	A	A	C	-	A	A	A	C	A	A	A	A	C	C	C	A	A	-
ss715608095	T/C	10	50186326	0.58838	-	-	-	T	C	T	T	T	T	T	T	T	C	T	T	T	C	T	T	C	T	T	C	T	T	T	C	T	T	C	T	T	T	T	C	T	T	T	T	C	C	C	T	T	C
ss715608096	G/T	10	50190895	0.577998	-	-	-	G	T	G	G	G	G	G	G	G	T	G	G	G	T	G	G	T	G	G	T	G	G	G	T	G	G	T	G	G	G	G	T	G	G	G	G	T	T	T	G	G	T
ss715608097	G/A	10	50196330	0.578553	-	-	-	G	A	G	G	G	G	G	G	G	A	G	G	G	A	G	G	A	G	G	A	G	G	G	A	G	G	A	G	G	G	G	A	G	G	G	G	A	A	A	G	G	A
ss715608102	T/C	10	50227775	0.544153	-	-	-	T	T	C	T	C	C	C	C	C	T	C	C	C	T	T	C	T	C	C	T	T	C	C	T	T	T	T	T	C	C	C	T	C	C	C	C	T	T	T	C	T	T
ss715608103	T/G	10	50234870	0.562323	-	-	-	T	T	G	T	G	G	G	G	G	G	G	G	G	T	T	G	T	G	G	T	T	G	G	T	T	G	T	T	G	G	G	T	G	G	G	G	T	T	T	G	T	T
ss715608152	C/T	10	50604971	0.460022	-	-	-	C	C	C	C	C	C	C	C	C	C	T	T	C	C	C	T	C	T	T	C	C	C	T	T	C	C	T	C	T	C	T	C	T	T	T	T	-	C	T	T	C	C
ss715608159	A/G	10	50663683	0.470747	-	-	-	A	A	A	A	A	A	A	A	A	A	G	G	A	A	A	G	A	G	G	A	A	A	G	G	A	A	G	A	G	A	G	A	G	G	G	G	G	A	G	G	A	A
ss715608160	A/G	10	50671052	0.470747	-	-	-	A	A	A	A	A	A	A	A	A	A	G	G	A	A	A	G	A	G	G	A	A	A	G	G	A	A	G	A	G	A	G	A	G	G	G	G	G	A	G	G	A	A
ss715610738	C/A	11	4528574	0.410569	First flower 4-g33	First flower	Mao et al. 2017	C	C	C	C	C	C	C	C	C	C	C	C	C	C	C	C	C	C	C	C	C	C	C	C	C	C	C	-	C	C	C	C	C	C	C	C	C	C	C	C	C	C
ss715610742	G/A	11	4563815	0.49792	-	-	-	A	A	A	A	A	A	A	A	A	A	A	A	A	G	A	A	A	A	A	A	A	A	A	A	A	A	A	G	A	A	A	A	A	A	G	A	A	A	A	A	A	A
ss715610744	T/C	11	4568605	0.485149	-	-	-	T	T	T	T	T	T	T	T	T	T	T	T	T	C	T	T	T	T	T	T	T	T	T	T	T	T	T	C	T	T	T	T	T	T	C	T	T	T	T	T	T	T
ss715610745	C/T	11	4576207	0.533546	-	-	-	C	C	C	C	C	C	C	C	C	C	C	C	C	C	C	C	C	C	C	C	C	C	C	C	C	C	C	C	C	C	C	C	C	C	T	C	C	C	C	C	C	C
ss715610747	G/A	11	4586936	0.516606	-	-	-	G	G	G	G	G	G	G	G	G	G	G	G	G	G	G	G	G	G	G	G	G	G	G	G	G	G	G	G	G	G	G	G	G	G	A	G	G	G	G	G	G	G
ss715610750	A/G	11	4611787	0.486321	-	-	-	A	A	A	A	A	A	A	A	A	A	A	A	A	A	A	-	A	A	A	A	A	-	A	A	A	R	A	R	A	A	A	A	-	A	G	A	R	A	A	A	A	R
ss715610791	G/A	11	4855546	0.488309	-	-	-	A	A	A	A	A	A	A	A	A	A	A	A	A	G	A	A	A	G	A	A	A	A	A	A	A	A	A	G	G	A	A	A	A	A	G	G	A	A	A	A	A	A
ss715610792	A/C	11	4855707	0.557408	-	-	-	C	C	C	C	C	C	C	C	C	C	C	C	C	A	C	C	C	M	C	C	C	C	C	C	C	C	C	A	A	C	C	C	C	C	A	-	C	C	C	C	C	C
ss715610797	C/T	11	4909559	0.582439	-	-	-	T	T	T	T	T	T	T	T	T	T	T	T	T	C	T	T	T	Y	T	T	T	T	T	T	T	T	T	C	T	T	T	T	T	T	T	Y	T	T	T	T	T	T
ss715611007	G/T	11	6635099	0.407134	-	-	-	T	T	T	T	T	T	T	T	T	T	T	T	G	T	T	T	T	T	T	T	T	T	T	T	G	T	T	G	G	T	G	G	T	T	T	T	T	T	T	T	T	K
ss715611013	G/A	11	6681036	0.407497	-	-	-	A	A	A	A	A	A	A	A	A	A	A	A	G	A	A	A	A	A	A	A	A	A	A	A	G	A	A	G	G	A	G	G	A	A	A	A	A	A	A	A	A	G
ss715611017	C/T	11	6708408	0.399925	-	-	-	T	T	T	T	T	T	T	T	T	T	T	T	C	T	T	T	T	T	T	T	T	T	T	T	C	T	T	C	C	T	C	C	T	T	T	T	T	T	T	T	T	C
ss715611020	T/G	11	6715111	0.410683	-	-	-	G	G	G	G	G	G	G	G	G	G	G	G	T	G	G	G	G	G	G	G	G	G	G	G	T	G	G	T	T	G	T	T	G	G	G	G	G	G	G	G	G	T
ss715611021	G/A	11	6715228	0.403352	-	-	-	A	A	A	A	A	A	A	A	A	A	A	A	G	A	A	A	A	A	A	A	A	A	A	A	G	A	A	G	G	A	G	G	A	A	A	A	A	A	A	A	A	G
ss715608745	C/A	11	10335436	0.481301	-	-	-	C	C	C	C	C	C	C	C	C	C	C	A	C	C	C	C	C	C	C	C	C	C	C	C	C	C	C	C	C	C	C	C	C	C	C	C	C	C	C	C	C	C
ss715608747	G/T	11	10350509	0.498284	-	-	-	G	G	G	G	G	G	G	G	G	G	G	T	G	G	G	G	G	G	G	G	G	G	G	G	G	G	G	G	G	G	G	G	G	G	G	G	G	G	G	G	G	G
ss715608751	G/A	11	10391700	0.466105	-	-	-	G	G	G	G	G	G	G	G	G	G	G	A	G	G	G	G	G	G	G	G	G	G	G	G	G	G	G	G	G	G	G	G	G	G	G	G	G	G	G	G	G	G
ss715608752	T/C	11	10391752	0.450273	-	-	-	T	T	T	T	T	T	T	T	T	T	T	C	T	T	T	T	T	T	T	T	T	T	T	T	T	T	T	T	T	T	T	T	T	T	T	T	T	T	T	T	T	T
ss715608754	C/T	11	10457269	0.568842	-	-	-	C	C	C	C	C	C	C	C	C	C	C	T	C	C	C	C	C	C	C	C	C	-	C	C	C	C	C	C	C	C	C	C	C	C	C	C	C	C	C	C	C	Y
ss715608757	A/G	11	10477945	0.591353	-	-	-	A	A	A	A	A	A	A	A	A	A	A	G	A	A	A	A	A	A	A	A	A	A	A	A	A	A	A	A	A	A	A	A	A	A	A	A	A	A	A	A	A	A
ss715608761	T/C	11	10540668	0.46586	-	-	-	T	T	T	T	T	T	T	T	T	T	T	T	T	T	T	T	T	T	T	T	T	T	T	T	T	T	T	T	T	T	T	T	T	T	T	T	T	T	T	T	T	T
ss715608763	G/A	11	10547705	0.446633	-	-	-	G	G	G	G	G	G	G	G	G	G	G	A	G	G	G	G	G	G	G	G	G	G	G	G	G	G	G	G	G	G	G	G	G	G	G	G	G	G	G	G	G	G
ss715608772	A/G	11	10752462	0.629839	-	-	-	A	A	A	A	A	A	A	A	A	A	A	G	A	A	A	A	A	A	A	A	A	A	A	A	A	A	A	A	A	A	A	A	A	A	A	A	A	A	A	A	A	-
ss715608779	G/A	11	10827353	0.646984	-	-	-	G	G	G	G	G	G	G	G	G	G	G	G	G	G	G	G	G	G	G	G	G	G	G	G	G	G	G	G	G	G	G	G	G	G	G	G	G	G	G	G	G	G
ss715608782	C/T	11	10830899	0.646888	-	-	-	C	C	C	C	C	C	C	C	C	C	C	C	C	C	C	C	C	C	C	C	C	C	C	C	C	C	C	C	C	C	C	C	C	C	C	C	C	C	C	C	C	C
ss715608783	C/T	11	10832026	0.641286	-	-	-	C	C	C	C	C	C	C	C	C	C	C	C	C	C	C	C	C	C	C	C	C	C	C	C	C	C	C	C	C	C	C	C	C	C	C	C	C	C	C	C	C	C
ss715608784	A/G	11	10834171	0.664757	-	-	-	A	A	A	A	A	A	A	A	A	A	A	A	A	A	A	A	A	A	A	A	A	A	A	A	A	A	A	-	A	A	A	A	A	A	A	A	A	A	A	A	A	A
ss715608785	A/G	11	10838309	0.656344	-	-	-	A	A	A	A	A	A	A	A	A	A	A	A	A	A	A	A	A	A	A	A	A	A	A	A	A	A	A	A	A	A	A	A	A	A	A	A	A	A	A	A	A	A
ss715608786	G/A	11	10848358	0.60515	-	-	-	G	G	G	G	G	G	G	G	G	G	G	G	G	G	G	G	G	G	G	G	G	G	G	G	G	G	G	G	G	G	G	G	G	G	G	G	G	G	G	G	G	R
ss715608788	A/G	11	10877247	0.619806	-	-	-	A	A	A	A	A	A	A	A	A	A	A	A	A	A	A	A	A	A	A	A	A	A	A	A	A	A	A	A	A	A	A	A	A	A	A	A	A	A	A	A	A	A
ss715608789	T/C	11	10878645	0.660069	First flower 4-g38	First flower	Mao et al. 2017	T	T	T	T	T	T	T	T	T	T	T	T	T	T	T	T	T	T	T	T	T	T	T	T	T	T	T	T	T	T	T	T	T	T	T	T	T	T	T	T	T	T
ss715608797	G/A	11	10924227	0.615629	-	-	-	G	G	G	G	G	G	G	G	G	G	G	G	G	G	G	G	G	G	G	G	G	G	G	G	G	G	G	G	G	G	G	G	G	G	G	G	G	G	G	G	G	G
ss715608798	A/G	11	10929924	0.604282	-	-	-	A	A	A	A	A	A	A	A	A	A	A	A	A	A	A	A	A	A	A	A	A	A	A	A	A	A	A	-	A	A	A	A	A	A	A	A	A	A	A	A	A	A
ss715608803	T/C	11	10958741	0.622844	-	-	-	T	T	T	T	T	T	T	T	T	T	T	T	T	T	T	T	T	T	T	T	T	T	T	T	T	T	T	T	T	T	T	T	T	T	T	T	T	T	T	T	T	T
ss715608810	T/C	11	11031273	0.635088	-	-	-	T	T	T	T	T	T	T	T	T	T	T	T	T	T	T	T	T	T	T	T	T	T	T	T	T	T	T	T	T	T	T	T	T	T	T	T	T	T	T	T	T	T
ss715608812	A/G	11	11032954	0.653359	-	-	-	A	A	A	A	A	A	A	A	A	A	A	A	A	A	A	A	A	A	A	A	A	A	A	A	A	A	A	-	A	A	A	A	A	A	A	A	A	A	A	A	A	A
ss715609459	C/T	11	11311777	0.452101	-	-	-	C	C	C	T	C	C	C	C	C	C	C	C	C	C	C	C	C	C	C	C	C	C	C	C	C	C	C	T	C	C	C	C	C	C	C	C	C	C	C	C	C	-
ss715609477	A/G	11	11445377	0.507761	-	-	-	A	A	G	A	A	A	A	A	A	A	A	A	A	A	A	A	A	A	A	A	A	A	A	A	A	A	A	G	A	A	G	A	A	G	A	A	A	A	A	A	A	A
ss715609479	C/A	11	11449511	0.505344	-	-	-	C	C	A	C	C	C	C	C	C	C	C	C	C	C	C	C	C	C	C	C	C	C	C	C	C	C	C	A	C	C	A	C	C	A	C	C	C	C	C	C	C	C
ss715609481	A/G	11	11453794	0.522135	-	-	-	A	A	G	A	A	A	A	A	A	A	A	A	A	A	A	A	A	A	A	A	A	A	A	A	A	A	A	G	A	A	G	A	A	G	A	A	A	A	A	A	A	A
ss715609483	G/A	11	11461552	0.527051	-	-	-	G	G	A	G	G	G	G	G	G	G	G	G	G	G	G	G	G	G	G	G	G	G	G	G	G	G	G	A	G	G	A	G	G	A	G	G	G	G	G	G	G	G
ss715609484	T/G	11	11479041	0.507056	-	-	-	T	T	T	T	T	T	T	T	T	T	T	T	T	T	T	T	T	T	T	T	T	T	T	T	T	T	T	G	T	T	T	T	T	G	T	T	T	T	T	T	T	T
ss715609103	G/A	11	24398311	0.517662	-	-	-	G	G	G	G	G	G	G	G	G	G	G	G	G	G	G	G	G	G	G	G	G	G	G	G	G	G	G	G	G	G	A	G	G	G	G	G	G	G	G	G	G	G
ss715609104	T/C	11	24450418	0.514873	-	-	-	T	T	T	T	T	T	T	T	T	T	T	T	C	C	T	T	T	T	T	T	T	T	C	T	T	T	T	T	T	T	C	T	T	T	T	T	T	T	T	T	T	T
ss715609116	G/A	11	24550327	0.50498	-	-	-	G	G	G	G	G	G	G	G	G	G	G	G	G	G	G	G	G	G	G	G	G	G	G	G	G	G	G	G	G	G	G	G	G	G	G	G	G	G	G	G	G	G
ss715609118	G/A	11	24571364	0.525037	-	-	-	G	G	G	G	G	G	G	G	G	G	G	G	G	G	G	G	G	G	G	G	G	G	G	G	G	G	G	G	G	G	G	G	G	G	G	G	G	G	G	G	G	G
ss715609121	T/G	11	24605877	0.512692	Shoot S 1-g11	Shoot Sulfur Content	Dhanapal et al. 2018	T	T	T	T	T	T	T	T	T	T	T	T	T	T	T	T	T	T	T	T	T	T	T	T	T	T	T	T	T	T	T	T	T	T	T	T	T	T	T	T	T	T
ss715609123	A/G	11	24620541	0.508286	-	-	-	A	A	A	A	A	A	A	A	A	A	A	A	A	A	A	A	A	A	A	A	A	A	A	A	A	A	A	A	A	A	A	A	A	A	A	A	A	A	A	A	A	A
ss715609135	A/G	11	24668384	0.502614	Shoot S 1-g13.1	Shoot Sulfur Content	Dhanapal et al. 2018	A	A	A	A	A	A	A	A	A	A	A	A	A	A	A	A	A	A	A	A	A	A	A	A	A	A	A	A	A	A	A	A	A	A	A	A	A	A	A	A	A	-
ss715609137	G/A	11	24671749	0.511512	-	-	-	G	G	G	G	G	G	G	G	G	G	G	G	G	G	G	G	G	G	G	G	G	G	G	G	G	G	G	G	G	G	G	G	G	G	G	G	G	G	G	G	G	G
ss715609140	T/C	11	24672370	0.517292	-	-	-	T	T	T	T	T	T	T	T	T	T	T	T	T	T	T	T	T	T	T	T	T	T	T	T	T	T	T	T	T	T	T	T	T	T	T	T	T	T	T	T	T	T
ss715609145	A/C	11	24674184	0.485633	-	-	-	A	A	A	A	A	A	A	A	A	A	A	A	A	A	A	A	A	A	A	A	A	A	A	A	A	A	A	A	A	A	A	A	A	A	A	A	A	A	A	A	A	A
ss715609155	T/C	11	24711957	0.536928	-	-	-	T	T	T	T	T	T	T	T	T	T	T	T	T	T	T	T	T	T	T	T	T	T	T	T	T	T	T	T	T	T	T	T	T	T	T	T	T	T	T	T	T	T
ss715609157	T/G	11	24712820	0.511445	-	-	-	T	T	T	T	T	T	T	T	T	T	T	T	T	T	T	T	T	T	T	T	T	T	T	T	T	T	T	T	T	T	T	T	T	T	T	T	T	T	T	T	T	T
ss715609164	T/C	11	24725389	0.520859	-	-	-	T	T	T	T	T	T	T	T	T	T	T	T	T	T	T	T	T	T	T	T	T	T	T	T	T	T	T	T	T	T	T	T	T	T	T	T	T	T	T	T	T	T
ss715609168	T/G	11	24742258	0.514968	-	-	-	T	T	T	T	T	T	T	T	T	T	T	T	T	T	T	T	T	T	T	T	T	T	T	T	T	T	T	T	T	T	T	T	T	T	T	T	T	T	T	T	T	T
ss715609169	G/T	11	24756518	0.504368	-	-	-	G	G	G	G	G	G	G	G	G	G	G	G	G	G	G	G	G	G	G	G	G	G	G	G	G	G	G	G	G	G	G	G	G	G	G	G	G	G	G	G	G	G
ss715609171	C/T	11	24757100	0.52144	Shoot S 1-g17	Shoot Sulfur Content	Dhanapal et al. 2018	C	C	C	C	C	C	C	C	C	C	C	C	C	C	C	C	C	C	C	C	C	C	C	C	C	C	C	C	C	C	C	C	C	C	C	C	C	C	C	C	C	C
ss715609173	T/C	11	24757322	0.510866	Shoot S 1-g18.1	Shoot Sulfur Content	Dhanapal et al. 2018	T	T	T	T	T	T	T	T	T	T	T	T	T	T	T	T	T	T	T	T	T	T	T	T	T	T	T	T	T	T	T	T	T	T	T	T	T	T	T	T	T	T
ss715609176	A/G	11	24758020	0.513367	-	-	-	A	A	A	A	A	A	A	A	A	A	A	A	A	A	A	A	A	A	A	A	A	A	A	A	A	A	A	A	A	A	A	A	A	A	A	A	A	A	A	A	A	A
ss715609177	T/G	11	24758164	0.510369	-	-	-	T	T	T	T	T	T	T	T	T	T	T	T	T	T	T	T	T	T	T	T	T	T	T	T	T	T	T	T	T	T	T	T	T	T	T	T	T	T	T	T	T	T
ss715609183	A/C	11	24761852	0.523365	Shoot S 1-g20.2	Shoot Sulfur Content	Dhanapal et al. 2018	A	A	A	A	A	A	A	A	A	A	A	A	A	A	A	A	A	A	A	A	A	A	A	A	A	A	A	A	A	A	A	A	A	A	A	A	A	A	A	A	A	A
ss715609194	A/C	11	24822260	0.492277	-	-	-	A	A	A	A	A	A	A	A	A	A	A	A	A	A	A	A	A	A	A	A	A	A	A	A	A	A	A	A	A	A	A	A	A	A	A	A	A	A	A	A	A	A
ss715609196	A/G	11	24836147	0.508037	-	-	-	A	A	A	A	A	A	A	A	A	A	A	A	A	A	A	A	A	A	A	A	A	A	A	A	A	A	A	A	A	A	A	A	A	A	A	A	A	A	A	A	A	A
ss715609197	C/A	11	24837545	0.522661	-	-	-	C	C	C	C	C	C	C	C	C	C	C	C	C	C	C	C	C	C	C	C	C	C	C	C	C	C	C	C	C	C	C	C	C	C	C	C	C	C	C	C	C	C
ss715609198	T/C	11	24837665	0.499108	-	-	-	T	T	T	T	T	T	T	T	T	T	T	T	T	T	T	T	T	T	T	T	T	T	T	T	T	T	T	T	T	T	T	T	T	T	T	T	T	T	T	T	T	T
ss715609202	A/G	11	24859498	0.473936	-	-	-	A	A	A	A	A	A	A	R	A	A	A	A	A	A	A	A	A	A	A	A	A	A	A	A	A	A	A	A	A	A	A	A	A	A	A	A	A	A	A	A	A	A
ss715609204	A/C	11	24866076	0.510261	-	-	-	A	A	A	A	A	A	A	A	A	A	A	A	A	A	A	A	A	A	A	A	A	A	A	A	A	A	A	A	A	A	A	A	A	A	A	A	A	A	A	A	A	A
ss715609206	A/G	11	24884673	0.533871	-	-	-	A	A	A	A	A	A	A	A	A	A	A	A	A	A	A	A	A	A	A	A	A	A	A	A	A	A	A	A	A	A	A	A	A	A	A	A	A	A	A	A	A	A
ss715609249	T/C	11	25122981	0.401496	-	-	-	T	T	T	T	T	T	T	T	T	T	T	T	C	C	T	T	T	T	T	T	T	T	C	T	T	T	T	T	T	T	T	T	T	T	T	T	T	T	C	T	T	T
ss715609254	T/C	11	25154316	0.402459	-	-	-	T	T	T	T	T	T	T	Y	T	T	T	T	C	C	T	T	T	T	T	T	T	T	C	T	T	T	T	T	T	T	T	T	T	T	T	T	T	T	C	T	T	T
ss715609289	T/G	11	25433314	0.409368	-	-	-	T	T	T	T	T	T	T	-	T	T	T	T	G	G	T	T	T	T	T	T	T	T	G	T	T	T	T	T	T	T	T	T	T	T	T	T	T	T	G	T	T	T
ss715609306	G/A	11	26040207	0.434976	-	-	-	G	G	G	G	A	A	A	G	G	G	G	G	G	G	G	G	G	G	A	G	G	G	G	G	G	G	G	A	A	G	G	G	G	G	A	A	G	G	G	G	G	R
ss715609309	T/G	11	26131251	0.53787	-	-	-	T	T	T	T	T	T	T	T	T	T	T	T	T	T	T	T	T	T	T	T	T	T	T	T	T	T	T	T	T	T	T	T	T	T	T	T	T	T	T	T	T	T
ss715609325	G/T	11	26217355	0.585106	-	-	-	G	G	G	G	G	G	G	G	G	G	G	G	T	T	G	G	G	G	G	G	G	G	T	G	G	G	G	T	G	G	G	G	G	G	T	G	G	G	T	G	G	G
ss715609347	A/G	11	26433800	0.541538	-	-	-	A	A	A	A	A	A	A	A	A	A	A	A	A	A	A	A	A	A	A	A	A	A	A	A	A	A	A	A	A	A	A	A	A	A	A	A	A	A	A	A	A	A
ss715609348	C/T	11	26436243	0.532022	-	-	-	C	C	C	C	C	C	C	C	C	C	C	C	C	C	C	C	C	C	C	C	C	C	C	C	C	C	C	C	C	C	C	C	C	C	C	C	C	C	C	C	C	C
ss715609353	T/C	11	26458248	0.50855	-	-	-	T	T	T	T	T	T	T	T	T	T	T	T	T	T	T	T	T	T	T	T	T	T	T	T	T	T	T	T	T	T	T	T	T	T	T	T	T	T	T	T	T	T
ss715609355	A/G	11	26458968	0.529658	First flower 4-g40	First flower	Mao et al. 2017	A	A	A	A	A	A	A	A	A	A	A	A	A	A	A	A	A	A	A	A	A	A	A	A	A	A	A	A	A	A	A	A	A	A	A	A	A	A	A	A	A	A
ss715609356	T/C	11	26459731	0.525208	-	-	-	T	T	T	T	T	T	T	T	T	T	T	T	T	T	T	T	T	T	T	T	T	T	T	T	T	T	T	T	T	T	T	T	T	T	T	T	T	T	T	T	T	T
ss715609357	A/G	11	26460268	0.521732	-	-	-	A	A	A	A	A	A	A	A	A	A	A	A	A	A	A	A	A	A	A	A	A	A	A	A	A	A	A	A	A	A	A	A	A	A	A	A	A	A	A	A	A	A
ss715609358	A/G	11	26460455	0.49403	-	-	-	A	A	A	A	A	A	A	R	A	A	A	A	A	A	A	A	A	A	A	A	A	A	A	A	A	A	A	A	A	A	A	A	A	A	A	A	A	A	A	A	A	A
ss715609360	T/C	11	26460736	0.521676	-	-	-	T	T	T	T	T	T	T	T	T	T	T	T	T	T	T	T	T	T	T	T	T	T	T	T	T	T	T	T	T	T	T	T	T	T	T	T	T	T	T	T	T	T
ss715613663	C/T	12	908555	0.429549	-	-	-	C	C	T	C	T	Y	T	C	C	C	T	T	C	C	T	C	C	Y	C	C	C	C	C	C	C	C	C	C	T	C	C	C	C	T	C	C	C	C	C	C	T	C
ss715613674	A/C	12	927815	0.430182	-	-	-	A	A	C	A	C	A	C	A	A	A	C	C	A	A	C	A	A	M	A	A	A	A	A	A	A	A	A	C	C	A	A	A	A	C	A	A	A	A	A	A	C	A
ss715613689	G/A	12	958073	0.415927	-	-	-	G	G	A	G	A	R	A	G	G	G	A	A	G	G	G	G	G	G	G	G	G	G	G	G	G	G	G	G	A	G	G	G	G	G	G	G	G	G	G	G	G	G
ss715613698	A/G	12	977892	0.415388	-	-	-	A	A	G	A	G	A	G	A	A	A	G	G	A	A	G	A	A	R	A	A	A	A	A	A	A	A	A	-	G	A	A	A	A	G	A	A	A	A	A	A	G	A
ss715613700	G/A	12	980800	0.429665	-	-	-	G	G	A	G	A	R	A	G	G	G	A	A	G	G	A	G	G	R	G	G	G	G	G	G	G	G	G	A	A	G	G	G	G	A	G	G	G	G	G	G	A	G
ss715611369	A/C	12	1088546	0.413025	-	-	-	A	A	C	A	C	A	C	A	A	A	C	C	A	A	A	A	A	A	A	A	A	A	A	A	A	A	A	A	C	A	A	A	A	A	A	A	A	A	A	A	A	A
ss715611486	T/C	12	1346105	0.46034	-	-	-	T	T	C	T	T	C	T	T	T	T	C	C	T	T	T	T	T	T	T	T	T	T	T	T	T	T	T	T	C	T	T	T	T	T	T	T	T	T	T	T	T	T
ss715611487	G/A	12	1347767	0.457098	-	-	-	G	G	A	G	G	A	G	G	G	G	A	A	G	G	G	G	G	G	G	G	G	G	G	G	G	G	G	G	A	G	G	G	G	G	G	G	G	G	G	G	G	G
ss715611942	G/A	12	2677409	0.399517	-	-	-	G	G	A	G	G	A	G	G	G	A	A	A	G	G	G	G	G	G	G	G	G	G	G	G	G	G	G	G	A	G	G	G	G	G	G	G	G	G	G	G	G	R
ss715613098	G/A	12	4570804	0.409253	-	-	-	G	G	G	G	G	G	G	G	G	A	A	A	G	G	A	G	G	A	G	G	G	G	G	G	G	G	G	G	A	G	G	G	G	G	G	G	G	G	G	G	A	G
ss715613099	C/T	12	4571455	0.409297	-	-	-	C	C	C	C	C	C	C	C	C	T	T	T	C	C	T	C	C	T	C	C	C	C	C	C	C	C	C	C	T	C	C	C	C	C	C	C	C	C	C	C	T	C
ss715613101	C/T	12	4592714	0.412615	-	-	-	C	C	C	C	C	C	C	C	C	T	T	T	C	C	T	C	C	T	C	C	C	C	C	C	C	C	C	T	T	C	C	C	C	T	C	C	C	C	C	C	T	C
ss715613409	G/A	12	7350134	0.411058	-	-	-	G	G	G	G	G	G	G	G	G	G	A	G	A	A	G	G	G	G	A	G	G	G	G	G	G	G	G	A	G	A	G	G	G	G	A	G	G	G	G	G	G	G
ss715613410	C/T	12	7354385	0.417919	-	-	-	C	C	C	C	C	C	C	C	C	C	T	C	T	T	C	C	C	C	T	C	C	C	C	C	C	C	C	T	C	T	C	C	C	C	T	C	C	C	C	C	C	C
ss715612378	C/A	12	34161888	0.562089	-	-	-	A	C	A	C	C	M	C	A	A	A	C	C	A	C	C	C	C	A	C	C	C	C	A	A	A	C	A	C	C	A	C	A	A	A	C	A	A	A	A	A	C	A
ss715612380	T/C	12	34178221	0.582129	-	-	-	C	T	C	T	T	Y	T	C	C	C	T	T	C	T	T	T	T	C	T	T	T	T	C	C	C	T	C	T	T	C	T	C	C	C	T	C	C	C	C	C	T	C
ss715612408	G/A	12	34341718	0.65303	-	-	-	G	-	A	G	G	R	G	G	G	G	G	G	G	A	G	A	G	A	A	G	G	A	G	G	G	A	G	G	G	G	A	G	G	A	A	A	G	G	G	G	G	G
ss715612412	T/G	12	34368424	0.632572	-	-	-	G	K	T	G	G	K	G	G	G	G	T	G	G	T	G	T	G	T	T	G	G	T	G	G	G	T	G	G	G	G	T	G	G	T	T	T	G	G	G	G	G	K
ss715612414	T/C	12	34374788	0.597843	-	-	-	C	C	T	T	C	Y	C	C	C	C	T	T	C	T	C	T	C	T	T	C	T	T	T	C	C	T	C	T	T	C	T	C	C	T	T	T	C	C	C	C	C	C
ss715612415	A/G	12	34382741	0.50529	-	-	-	A	A	A	G	A	R	A	-	A	A	G	G	A	G	A	G	A	A	G	A	G	G	G	A	A	G	A	G	G	A	G	A	A	A	G	A	A	A	A	A	A	A
ss715612418	C/T	12	34389440	0.618865	-	-	-	T	T	C	C	T	Y	T	T	T	T	C	C	T	C	T	C	T	T	C	T	C	C	C	T	T	C	T	C	C	T	C	T	T	T	C	T	T	T	T	T	T	T
ss715612420	C/T	12	34392405	0.616543	-	-	-	T	T	C	C	T	Y	T	T	T	T	C	C	T	C	T	C	T	C	C	T	C	C	C	T	T	C	T	C	C	T	C	T	T	C	C	C	T	T	T	T	T	T
ss715612422	G/A	12	34398915	0.597304	-	-	-	A	A	G	G	A	R	A	A	A	A	G	G	A	G	A	G	A	G	G	A	G	G	G	A	A	G	A	G	G	A	G	A	A	G	G	G	A	A	A	A	A	A
ss715614124	G/A	13	24632240	0.461424	-	-	-	G	G	A	G	G	A	G	G	G	G	G	G	G	G	G	G	G	G	A	G	G	G	G	G	G	G	G	G	G	G	G	G	G	G	A	G	G	G	G	G	A	R
ss715614131	T/C	13	24736796	0.514431	-	-	-	T	T	T	T	T	T	T	Y	T	T	T	T	T	T	T	T	T	T	T	T	T	T	T	T	T	T	T	T	T	T	T	T	T	T	T	T	T	T	T	T	T	T
ss715614133	G/A	13	24738452	0.512146	-	-	-	G	G	G	G	G	G	G	G	G	G	G	G	G	G	G	G	G	G	G	G	G	G	G	G	G	G	G	G	G	G	G	G	G	G	G	G	G	G	G	G	G	G
ss715614138	A/G	13	24850013	0.513377	-	-	-	A	A	A	A	A	A	A	A	A	A	A	A	A	A	A	A	A	A	A	A	A	A	A	A	A	A	A	A	A	A	A	A	A	A	A	A	A	A	A	A	A	A
ss715614140	C/T	13	24887536	0.499596	-	-	-	C	C	C	C	C	C	C	C	C	C	C	C	C	C	C	C	C	C	C	C	C	C	C	C	C	C	C	C	C	C	C	C	C	C	C	C	C	C	C	C	C	Y
ss715614142	A/G	13	24890120	0.542002	-	-	-	A	A	A	A	A	A	A	A	A	A	A	A	A	A	A	A	A	A	A	A	A	A	A	A	A	A	A	A	A	A	A	A	A	A	A	A	A	A	A	A	G	A
ss715614148	C/A	13	24994149	0.453636	-	-	-	C	C	A	C	C	A	C	C	C	C	C	C	C	C	C	C	C	C	A	C	C	C	A	C	C	C	C	C	A	C	C	C	C	C	A	C	C	C	C	C	A	C
ss715614157	G/A	13	25092455	0.522722	-	-	-	G	G	G	G	G	G	G	G	G	G	G	G	G	G	G	G	G	G	G	G	G	G	G	G	G	G	G	G	G	G	G	G	G	G	G	G	G	G	G	G	A	G
ss715614161	T/C	13	25172194	0.487646	-	-	-	T	T	T	T	T	C	T	T	T	T	T	T	T	T	T	T	T	T	C	T	T	T	C	T	T	T	T	T	C	T	T	T	T	T	C	T	T	T	T	T	T	T
ss715614262	A/C	13	26333455	0.509038	-	-	-	A	A	A	A	A	C	A	A	A	A	A	A	A	A	A	A	A	A	C	A	A	A	C	A	A	A	A	A	C	A	A	A	A	A	A	A	A	A	A	A	A	A
ss715614574	C/T	13	28203902	0.427936	-	-	-	T	C	C	T	T	C	T	T	T	T	T	T	T	C	C	T	T	T	T	T	T	T	C	C	C	T	C	-	T	T	T	T	T	T	C	T	T	T	T	C	T	C
ss715614592	T/C	13	28258030	0.435586	-	-	-	C	C	T	C	C	T	C	C	C	C	C	C	C	T	T	C	C	C	C	C	C	C	T	T	C	C	T	C	C	C	C	C	C	C	T	C	C	C	C	T	C	C
ss715614627	C/T	13	28433621	0.466171	-	-	-	C	C	T	C	C	C	C	C	C	C	C	C	C	T	C	C	C	C	C	C	C	C	T	T	C	C	T	C	C	C	C	C	C	C	T	C	C	C	C	T	C	C
ss715614628	T/C	13	28438398	0.419767	-	-	-	T	T	T	T	T	T	T	T	T	T	T	T	T	C	T	T	T	T	T	T	T	T	C	C	T	T	C	T	T	T	T	T	T	T	C	T	T	T	T	C	T	T
ss715614731	G/T	13	28990627	0.432983	-	-	-	G	G	T	G	G	G	G	G	G	G	G	G	G	G	G	G	G	G	G	G	G	G	G	T	G	G	T	G	G	G	G	G	G	G	T	G	T	G	T	T	G	K
ss715614816	T/C	13	29527010	0.42246	-	-	-	C	C	T	C	C	T	C	C	C	C	C	C	C	T	C	C	C	C	C	C	C	C	T	T	C	C	C	C	T	C	C	C	C	C	T	C	T	C	C	T	C	C
ss715614817	T/C	13	29529589	0.410122	-	-	-	C	C	T	C	C	T	C	C	C	C	C	C	C	T	C	C	C	C	C	C	C	C	T	T	C	C	C	C	T	C	C	C	C	C	T	C	T	C	C	T	C	C
ss715614823	C/T	13	29566710	0.414962	-	-	-	T	T	C	T	T	C	T	T	T	T	T	T	T	C	T	T	T	T	T	T	T	T	C	C	T	T	T	Y	C	T	T	T	T	T	C	T	C	T	T	C	T	T
ss715614844	T/C	13	29741893	0.459671	-	-	-	T	T	C	T	T	T	T	T	T	T	T	T	T	T	T	T	T	T	T	T	T	T	T	C	T	T	T	T	T	T	T	T	T	T	C	T	T	T	T	T	T	T
ss715615026	C/T	13	30732555	0.459045	-	-	-	T	T	C	T	T	C	T	T	T	T	T	T	T	T	T	T	T	T	T	T	T	T	C	C	T	T	T	T	C	T	T	T	T	T	C	T	T	T	T	T	T	T
ss715615034	T/C	13	30773965	0.476676	-	-	-	T	T	T	T	T	C	T	T	T	T	T	T	T	T	T	T	T	T	T	T	T	T	C	C	T	T	T	C	C	T	T	T	T	T	C	T	-	T	T	T	T	T
ss715615035	C/T	13	30774750	0.401626	-	-	-	T	T	C	T	T	C	T	T	T	T	T	T	T	C	T	T	T	T	T	T	T	T	C	C	T	T	T	C	C	T	T	T	T	T	C	T	-	T	T	C	T	T
ss715615084	T/C	13	31032655	0.421989	-	-	-	T	T	T	T	T	C	T	T	T	T	T	T	T	T	T	T	T	T	T	T	T	T	T	T	T	T	T	T	T	T	T	T	T	T	T	T	T	T	T	T	T	T
ss715615095	G/A	13	31128032	0.488259	-	-	-	G	G	G	G	G	A	G	G	G	G	G	G	G	G	G	G	G	G	G	G	G	G	G	G	G	G	G	A	G	G	G	G	G	G	G	G	G	G	G	G	G	G
ss715615133	A/G	13	31330284	0.482894	-	-	-	A	A	A	A	A	A	A	A	A	A	A	A	A	G	A	A	A	A	A	A	A	A	A	A	A	A	A	G	A	A	A	A	A	A	A	A	A	A	A	A	A	A
ss715615156	G/A	13	31424758	0.505468	-	-	-	G	G	G	G	G	G	G	G	G	G	G	G	G	G	G	G	G	G	G	G	G	G	G	G	G	G	G	G	G	G	G	G	G	G	G	G	G	G	G	G	G	G
ss715615220	A/G	13	31902486	0.399398	-	-	-	G	G	A	G	G	A	G	G	G	G	G	G	G	A	G	G	G	G	G	G	G	G	A	A	G	G	G	G	A	G	G	G	G	G	A	G	A	G	G	A	G	G
ss715615228	A/G	13	31956416	0.463032	-	-	-	A	A	G	A	A	A	A	A	A	A	A	A	A	G	A	A	A	A	A	A	A	A	G	G	A	A	A	A	G	A	A	A	A	A	G	A	G	A	G	G	A	A
ss715615229	G/T	13	31963203	0.474673	-	-	-	G	G	T	G	G	G	G	G	G	G	G	G	G	T	G	G	G	G	G	G	G	G	T	T	G	G	G	G	T	G	G	G	G	G	T	G	-	G	T	T	G	G
ss715615231	T/C	13	31977980	0.495789	-	-	-	T	T	C	T	T	C	T	T	T	T	T	T	T	C	T	T	T	T	T	T	T	T	C	C	T	T	T	T	C	T	T	T	T	T	C	T	C	T	C	C	T	T
ss715615233	C/T	13	31994939	0.498395	-	-	-	T	T	C	T	T	C	T	T	T	T	T	T	T	C	T	T	T	T	T	T	T	T	C	C	T	T	T	T	C	T	T	T	T	T	C	T	C	T	C	C	T	T
ss715615240	T/G	13	32060399	0.442827	-	-	-	T	T	G	T	T	T	T	T	T	T	T	T	T	G	T	T	T	T	T	T	T	T	G	G	T	T	T	T	G	T	T	T	T	T	G	T	G	T	G	G	T	T
ss715615246	T/C	13	32095516	0.428	-	-	-	T	T	C	T	T	T	T	T	T	T	T	T	T	C	T	T	T	T	T	T	T	T	C	C	T	T	T	T	C	T	T	T	T	T	C	T	C	T	C	C	T	T
ss715615248	T/C	13	32098916	0.411624	-	-	-	T	T	C	T	T	T	T	T	T	T	T	T	T	C	T	T	T	T	T	T	T	T	C	C	T	T	T	-	T	T	T	T	T	T	C	T	C	T	C	C	T	T
ss715615251	T/G	13	32115321	0.429553	-	-	-	T	T	G	T	T	T	T	T	T	T	T	T	T	G	T	T	T	T	T	T	T	T	G	G	T	T	T	T	G	T	T	T	T	T	G	T	G	T	G	G	T	T
ss715615252	A/G	13	32116378	0.425959	-	-	-	A	A	G	A	A	A	A	A	A	A	A	A	R	G	A	A	A	A	A	A	A	A	G	G	A	A	A	R	G	A	A	A	A	A	G	A	G	A	G	G	A	-
ss715615253	A/G	13	32118709	0.428746	-	-	-	A	A	G	A	A	A	A	A	A	A	A	A	A	G	A	A	A	A	A	A	A	A	G	G	A	A	A	A	G	A	A	A	A	A	G	A	G	A	G	G	A	A
ss715615254	G/A	13	32121965	0.427128	-	-	-	G	G	A	G	G	G	G	G	G	G	G	G	G	A	G	G	G	G	G	G	G	G	A	A	G	G	G	G	A	G	G	G	G	G	A	G	A	G	A	A	G	G
ss715615255	A/G	13	32136090	0.449269	-	-	-	G	G	A	G	G	A	G	G	G	G	G	G	G	A	G	G	G	G	G	G	G	G	A	A	G	G	G	G	A	G	G	G	G	G	A	G	A	G	A	A	G	-
ss715615257	A/G	13	32154461	0.440711	-	-	-	A	A	G	A	A	G	A	A	A	A	A	A	A	G	A	A	A	A	A	A	A	A	G	G	A	A	A	A	A	A	A	A	A	A	G	A	G	A	G	G	A	A
ss715615261	G/A	13	32178755	0.493454	-	-	-	G	G	A	G	G	G	G	G	G	G	G	G	-	A	G	G	G	G	G	G	G	G	A	A	G	G	G	R	-	G	G	G	G	G	A	G	-	G	A	A	G	-
ss715615262	A/G	13	32193925	0.468598	-	-	-	G	G	A	G	G	A	G	G	G	G	G	G	-	A	G	G	G	G	G	G	G	G	A	A	G	G	G	-	A	G	G	G	G	G	A	G	A	G	A	A	G	R
ss715615263	T/G	13	32198349	0.435844	-	-	-	T	T	G	T	T	G	T	T	T	T	T	T	T	G	T	T	T	T	T	T	T	T	G	G	T	T	T	T	T	T	T	T	T	T	G	T	G	T	G	G	T	T
ss715615266	A/G	13	32225680	0.402018	-	-	-	A	A	G	A	A	G	A	A	A	A	A	A	A	G	A	A	A	A	A	A	A	A	G	G	A	A	A	A	G	A	A	A	A	A	G	A	G	A	G	G	A	A
ss715615267	T/G	13	32231908	0.426869	-	-	-	T	T	G	T	T	G	T	T	T	T	T	T	T	G	T	T	T	T	T	T	T	T	G	G	T	T	T	T	G	T	T	T	T	T	G	T	G	T	G	G	T	T
ss715615268	G/A	13	32233895	0.414216	-	-	-	G	G	A	G	G	A	G	G	G	G	G	G	G	A	G	G	G	G	G	G	G	G	A	A	G	G	G	G	A	G	G	G	G	G	A	G	A	G	A	A	G	G
ss715615275	T/C	13	32279210	0.456986	-	-	-	C	C	T	C	C	T	C	C	C	C	C	C	C	T	C	C	C	C	C	C	C	C	T	T	C	C	C	C	-	C	C	C	C	C	T	C	Y	C	T	T	C	C
ss715615276	C/A	13	32279602	0.399006	-	-	-	C	C	A	C	C	A	C	C	C	C	C	C	C	A	C	C	C	C	C	C	C	C	A	A	C	C	C	C	A	C	C	C	C	C	A	C	A	C	A	A	C	C
ss715615277	T/C	13	32284116	0.418253	-	-	-	T	T	C	T	T	C	T	T	T	T	T	T	T	C	T	T	T	T	T	T	T	T	C	C	T	T	T	T	C	T	T	T	T	T	C	T	C	T	C	C	T	T
ss715615288	G/T	13	32396290	0.491384	-	-	-	T	T	G	T	T	G	T	T	T	T	T	T	T	G	T	T	T	T	T	T	T	T	G	G	T	T	T	T	G	T	T	T	T	T	G	T	-	T	G	G	T	T
ss715615289	G/A	13	32398240	0.462338	-	-	-	G	G	A	G	G	A	G	G	G	G	G	G	G	A	G	G	G	G	G	G	G	G	A	A	G	G	G	G	A	G	G	G	G	G	A	G	-	G	A	A	G	G
ss715615290	G/A	13	32418720	0.444719	-	-	-	G	G	A	G	G	A	G	G	G	G	G	G	G	A	G	G	G	G	G	G	G	G	A	A	G	G	G	G	A	G	G	G	G	G	A	G	A	G	A	A	G	G
ss715615291	T/C	13	32424231	0.4407	-	-	-	C	C	T	C	C	T	C	C	C	C	C	C	C	T	C	C	C	C	C	C	C	C	T	T	C	C	C	C	T	C	C	C	C	C	T	C	T	C	T	T	C	Y
ss715615292	T/C	13	32441836	0.464844	-	-	-	C	C	T	C	C	T	C	C	C	C	C	C	C	T	C	C	C	C	C	C	C	C	T	T	C	C	C	C	T	C	C	C	C	C	T	C	T	C	T	T	C	C
ss715615296	C/T	13	32462674	0.424553	-	-	-	C	C	C	C	C	T	C	C	C	C	C	C	C	T	C	C	C	C	C	C	C	C	C	C	C	C	C	C	T	C	C	C	C	C	C	C	T	C	T	T	C	-
ss715615299	C/T	13	32466519	0.419803	-	-	-	C	C	C	C	C	T	C	C	C	C	C	C	C	T	C	C	C	C	C	C	C	C	C	C	C	C	C	C	T	C	C	C	C	C	C	C	T	C	T	T	C	C
ss715615300	C/T	13	32471979	0.422618	-	-	-	C	C	C	C	C	T	C	C	C	C	C	C	C	T	C	C	C	C	C	C	C	C	C	C	C	C	C	C	T	C	C	C	C	C	C	C	T	C	T	T	C	C
ss715615301	G/A	13	32474603	0.399886	-	-	-	G	G	G	G	G	A	G	G	G	G	G	G	G	A	G	G	G	G	G	G	G	G	G	G	G	G	G	G	A	G	G	G	G	G	G	G	A	G	A	A	G	-
ss715615308	A/G	13	32559769	0.495691	-	-	-	A	A	G	A	A	G	A	A	A	A	A	A	A	G	A	A	A	A	A	A	A	A	G	G	A	A	A	A	A	A	A	A	A	A	G	A	G	A	G	G	A	A
ss715615312	C/A	13	32593150	0.490464	-	-	-	A	A	C	A	A	C	A	A	A	A	A	A	A	C	A	A	A	A	A	A	A	A	C	C	A	A	A	A	A	A	A	A	A	A	C	A	C	A	C	C	A	A
ss715615437	C/T	13	33578482	0.412569	-	-	-	C	C	T	C	C	T	C	C	C	C	C	C	C	T	C	C	C	C	C	C	C	C	T	C	C	C	C	C	C	C	C	C	C	C	T	C	C	C	T	T	C	C
ss715615438	G/A	13	33580485	0.403547	-	-	-	G	G	A	G	G	A	G	G	G	G	G	G	G	A	G	G	G	G	G	G	G	G	A	G	G	G	G	G	G	G	G	G	G	G	A	G	G	G	A	A	G	G
ss715615452	C/A	13	33798120	0.57349	-	-	-	A	A	C	A	A	C	A	A	A	A	A	A	A	C	A	A	A	A	A	A	A	A	C	C	A	A	A	-	A	A	A	A	A	A	C	A	A	A	C	C	A	A
ss715615507	C/A	13	34340197	0.467662	-	-	-	C	C	A	C	C	A	C	C	C	C	C	C	C	C	C	C	C	C	C	C	C	C	C	A	C	C	C	C	C	C	C	C	C	C	A	C	C	C	A	A	C	C
ss715615509	C/T	13	34340949	0.440036	-	-	-	C	C	T	C	C	T	C	C	C	C	C	C	C	C	C	C	C	C	C	C	C	C	C	T	C	C	C	C	C	C	C	C	C	C	T	C	C	C	T	T	C	C
ss715615511	T/G	13	34353300	0.43958	-	-	-	T	T	G	T	T	G	T	T	T	T	T	T	T	T	T	T	T	T	T	T	T	T	T	G	T	T	T	T	T	T	T	T	T	T	G	T	T	T	G	G	T	T
ss715615534	A/G	13	34518617	0.459841	-	-	-	A	A	G	A	A	G	A	A	A	A	A	A	A	A	A	A	A	A	A	A	A	A	A	A	A	A	A	A	A	A	A	A	A	A	G	A	A	A	G	G	A	A
ss715615535	C/T	13	34521348	0.459761	-	-	-	C	C	T	C	C	T	C	C	C	C	C	C	C	C	C	C	C	C	C	C	C	C	C	C	C	C	C	C	C	C	C	C	C	C	T	C	C	C	T	T	C	C
ss715615536	C/T	13	34521744	0.461433	-	-	-	C	C	T	C	C	T	C	C	C	C	C	C	C	C	C	C	C	C	C	C	C	C	C	C	C	C	C	C	C	C	C	C	C	C	T	C	C	C	T	T	C	C
ss715615537	G/T	13	34530536	0.455802	-	-	-	G	G	T	G	G	T	G	G	G	G	G	G	G	G	G	G	G	G	G	G	G	G	G	G	G	G	G	G	G	G	G	G	G	G	T	G	G	G	T	T	G	G
ss715615583	T/G	13	34809421	0.626635	-	-	-	T	T	T	T	T	G	T	T	T	T	T	T	T	T	T	T	T	T	T	T	T	T	G	T	T	T	T	T	T	T	T	T	T	T	T	T	T	T	T	T	T	T
ss715615585	G/A	13	34822795	0.628962	-	-	-	G	G	G	G	G	A	G	G	G	G	G	A	G	A	G	G	G	G	G	G	G	G	G	G	G	G	G	G	G	G	G	G	G	G	G	G	G	G	G	G	G	G
ss715615941	A/G	13	37553062	0.557497	-	-	-	A	A	A	G	A	A	A	A	A	A	A	A	A	A	A	A	A	G	A	A	A	A	A	A	A	A	A	A	A	A	A	A	A	A	A	A	A	A	A	A	A	A
ss715615986	T/G	13	37821143	0.648557	-	-	-	G	T	T	G	T	T	T	T	G	T	T	G	T	G	T	T	T	G	T	T	T	T	G	T	T	T	T	T	T	T	T	T	T	T	T	T	T	T	T	T	T	T
ss715615991	C/T	13	37856798	0.670872	-	-	-	C	C	C	T	C	T	C	C	C	C	C	T	C	C	C	C	C	T	C	C	C	C	C	C	C	C	C	C	C	C	C	C	C	C	C	C	C	C	C	C	C	C
ss715615992	G/T	13	37857762	0.672025	-	-	-	G	G	G	T	G	T	G	G	G	G	G	T	G	G	G	G	G	T	G	G	G	G	G	G	G	G	G	G	G	G	G	G	G	G	G	G	G	G	G	G	G	G
ss715616034	T/C	13	38416282	0.533145	-	-	-	C	T	T	C	T	T	T	T	C	T	T	T	T	T	T	T	T	T	T	T	T	T	T	T	T	T	T	T	T	T	T	T	T	T	T	T	T	T	T	T	T	T
ss715616173	T/C	13	40233656	0.529957	-	-	-	C	T	T	C	T	T	T	T	C	T	T	C	T	C	T	T	T	T	T	T	T	T	T	T	T	T	T	C	T	T	T	T	T	T	C	C	T	T	T	T	T	T
ss715616261	C/T	13	40974162	0.411211	-	-	-	C	T	T	C	T	C	T	T	C	T	T	C	T	C	T	T	T	T	C	T	T	T	C	T	T	T	C	C	T	T	T	T	T	T	T	C	T	T	C	T	T	T
ss715616265	A/G	13	40983866	0.438255	-	-	-	A	G	G	A	G	A	G	G	A	G	G	A	G	A	G	G	G	G	A	G	G	G	A	G	G	G	A	A	G	G	G	G	G	G	G	A	G	G	A	G	G	G
ss715616287	C/A	13	41136830	0.407463	Shoot Mg 1-g12	Shoot Magnesium Content	Dhanapal et al. 2018	C	C	C	C	C	C	C	C	C	C	C	C	C	C	C	C	C	C	C	C	C	C	C	C	C	C	C	A	C	C	C	C	C	C	C	A	C	C	C	C	C	C
ss715617852	G/T	14	1698832	0.46956	-	-	-	G	G	G	G	G	G	G	G	G	G	G	G	G	T	G	G	G	G	G	G	G	G	T	G	G	G	G	G	T	G	G	G	G	G	G	G	G	G	G	G	G	G
ss715617854	T/C	14	1702522	0.52114	-	-	-	T	T	T	T	T	Y	T	T	T	T	T	T	T	C	T	T	T	T	T	T	T	T	C	T	T	T	T	T	C	T	T	T	T	T	T	T	T	T	T	T	T	T
ss715617860	A/C	14	1718889	0.422015	-	-	-	A	A	C	C	A	M	A	A	A	A	C	C	A	C	C	A	C	C	C	C	C	C	C	A	C	A	C	C	C	A	A	A	A	C	A	C	A	A	A	A	A	A
ss715617863	T/C	14	1724237	0.409667	-	-	-	T	T	C	C	T	Y	T	T	T	T	C	C	T	C	C	T	C	C	C	C	C	C	C	T	C	T	C	C	C	T	T	T	T	C	T	C	T	T	T	T	T	T
ss715617871	T/C	14	1736967	0.405694	-	-	-	T	T	C	C	T	Y	T	T	T	T	C	C	T	C	C	T	C	C	C	C	C	C	C	T	C	T	C	C	C	T	T	T	T	C	T	C	T	T	T	T	T	T
ss715617883	A/G	14	1767144	0.492699	-	-	-	A	A	A	G	A	R	A	A	A	A	A	A	A	G	A	A	A	A	A	A	A	A	G	A	A	A	A	A	G	A	A	A	A	G	A	G	A	A	A	A	A	A
ss715617946	C/T	14	1930707	0.492824	-	-	-	C	C	C	T	C	Y	C	C	C	C	C	C	C	T	C	C	C	C	C	C	C	C	T	C	C	C	C	C	T	C	C	C	C	T	C	T	C	C	C	C	C	C
ss715618106	T/C	14	2520851	0.399958	-	-	-	C	T	T	T	T	Y	T	C	C	C	C	C	T	T	C	T	C	C	C	C	C	C	T	C	C	C	C	C	T	C	C	C	C	T	C	T	C	C	C	C	C	Y
ss715618109	A/C	14	2523374	0.42002	-	-	-	C	A	A	A	A	M	A	C	C	C	C	C	A	A	C	A	C	C	C	C	C	C	A	C	C	C	C	C	A	C	C	C	C	A	C	A	C	C	C	C	C	C
ss715618113	G/T	14	2525998	0.406092	-	-	-	T	G	G	G	G	K	G	T	T	T	T	T	G	G	T	G	T	T	T	T	T	T	G	T	T	T	T	T	G	T	T	T	T	T	T	T	T	T	T	T	T	T
ss715619053	A/G	14	4654751	0.435057	-	-	-	A	G	G	G	A	A	A	A	G	A	G	A	G	A	A	G	A	A	A	A	A	A	A	A	G	A	A	-	A	A	A	A	A	A	G	A	A	A	A	A	A	A
ss715619054	G/A	14	4655885	0.42087	-	-	-	G	A	A	A	G	G	G	G	A	G	A	G	A	G	G	A	G	G	G	G	G	G	G	G	A	G	G	G	G	G	G	G	G	G	A	G	G	G	G	G	G	G
ss715619073	C/A	14	4675544	0.419066	-	-	-	C	A	A	A	C	C	C	C	A	C	A	C	A	C	C	A	C	C	C	C	C	C	C	C	A	C	C	C	C	C	C	C	C	C	A	C	C	C	C	C	C	C
ss715619089	G/A	14	4686409	0.422004	-	-	-	G	A	A	A	G	G	G	G	A	G	A	G	A	G	G	A	G	G	G	G	G	G	G	G	A	G	G	G	G	G	G	G	G	G	A	G	G	G	G	G	G	G
ss715619128	A/G	14	4720511	0.40628	SDS 1-g37	Disease incidence	Wen et al. 2014a	A	-	G	G	A	A	A	A	G	A	G	A	G	A	A	G	A	A	A	A	A	A	A	A	G	A	A	A	A	A	A	A	A	A	G	A	A	A	A	A	A	A
ss715619508	C/T	14	4982757	0.447025	-	-	-	C	-	T	C	C	Y	C	C	T	C	T	C	T	C	C	T	C	C	C	C	C	C	C	C	T	C	C	C	C	C	C	C	C	C	T	C	C	C	C	C	C	C
ss715619509	T/C	14	4984420	0.459316	-	-	-	T	C	C	T	T	Y	T	T	C	T	C	T	C	T	T	C	T	T	T	T	T	T	T	T	C	T	T	T	T	T	T	T	T	T	C	T	T	T	T	T	T	T
ss715619526	T/C	14	4993508	0.438329	-	-	-	T	C	C	T	T	Y	T	T	C	T	C	T	C	T	T	C	T	C	T	T	T	T	T	T	C	T	T	T	T	T	T	T	T	C	C	C	T	T	T	T	T	T
ss715619623	A/C	14	5128116	0.399957	-	-	-	A	A	A	A	A	M	A	C	A	C	A	A	A	A	A	A	A	A	A	A	A	A	C	C	A	C	C	A	C	C	C	C	C	A	A	A	C	C	C	A	C	A
ss715619719	A/G	14	6106323	0.510568	-	-	-	A	A	A	A	A	R	A	A	A	A	G	A	G	A	A	A	A	A	A	A	A	A	A	A	A	A	A	G	G	A	A	A	A	A	G	A	A	A	A	A	A	A
ss715619720	A/G	14	6130976	0.447929	-	-	-	A	A	A	A	A	A	A	A	A	A	A	A	A	A	A	A	A	A	A	A	A	A	A	A	A	A	A	G	G	A	A	A	A	A	G	A	A	A	A	A	A	A
ss715619726	A/G	14	6150017	0.525551	-	-	-	A	A	A	A	A	R	A	A	A	A	G	A	G	A	A	A	A	A	A	A	A	A	A	A	A	A	A	G	G	A	A	A	A	A	G	A	A	A	A	A	A	A
ss715619778	A/G	14	6582968	0.585235	-	-	-	A	A	A	A	A	A	A	A	A	A	A	A	A	A	A	A	A	A	A	A	A	A	A	A	A	A	A	G	A	A	A	A	A	A	G	A	A	A	A	A	A	A
ss715619788	A/G	14	6721206	0.644404	-	-	-	A	A	A	A	A	A	A	R	A	A	A	A	A	A	A	A	A	A	A	A	A	A	A	A	A	A	A	G	A	A	A	A	A	A	A	A	A	A	A	A	A	A
ss715619790	A/G	14	6725430	0.655225	-	-	-	A	A	A	A	A	A	A	A	A	A	A	A	A	A	A	A	A	A	A	A	A	A	A	A	A	A	A	G	A	A	A	A	A	A	A	A	A	A	A	A	A	A
ss715619791	C/T	14	6732211	0.400834	-	-	-	T	T	T	T	T	C	T	C	T	C	C	T	C	T	T	T	T	T	T	T	T	T	T	C	C	C	C	C	T	C	C	C	C	T	T	T	C	C	C	C	C	C
ss715619797	A/G	14	6745429	0.400956	-	-	-	G	G	G	G	G	A	G	A	G	A	A	G	A	G	G	G	G	G	G	G	G	G	G	A	A	A	A	A	G	A	A	A	A	G	G	G	A	A	A	A	A	A
ss715619800	C/T	14	6760868	0.404951	-	-	-	T	T	T	T	T	C	T	C	T	C	C	T	C	T	T	T	T	T	T	T	T	T	T	C	C	C	C	C	T	C	C	C	C	T	T	T	C	C	C	C	C	C
ss715619807	T/C	14	6858338	0.632857	-	-	-	T	T	T	T	T	T	T	T	T	T	T	T	T	T	T	T	T	T	T	T	T	T	T	T	T	T	T	C	T	T	T	T	T	T	T	T	T	T	T	T	T	T
ss715619809	T/C	14	6867253	0.658988	-	-	-	T	T	T	T	T	T	T	T	T	T	T	T	T	T	T	T	T	T	T	T	T	T	T	T	T	T	T	C	T	T	T	T	T	T	T	T	T	T	T	T	T	T
ss715619813	T/C	14	6935957	0.629043	-	-	-	T	C	T	T	T	T	T	T	T	T	T	T	T	T	T	C	T	T	C	T	T	T	T	T	T	T	T	C	T	T	T	T	T	T	T	T	T	T	T	T	T	T
ss715619816	A/G	14	6989713	0.422577	-	-	-	A	G	G	A	A	A	A	A	G	A	A	A	A	A	A	G	A	A	G	A	A	G	A	A	A	A	A	G	A	A	A	A	A	A	A	A	A	A	A	A	A	A
ss715619817	C/T	14	6993122	0.429076	-	-	-	C	T	T	C	C	C	C	Y	T	C	C	C	C	C	C	T	C	C	T	C	C	T	C	C	C	C	C	T	C	C	C	C	C	C	C	C	C	C	C	C	C	C
ss715619819	G/A	14	7019688	0.468152	-	-	-	G	A	A	G	G	G	G	G	A	G	G	G	G	G	G	A	G	G	A	G	G	A	G	G	G	G	G	A	G	G	G	G	G	G	G	G	G	G	G	G	G	G
ss715619820	G/A	14	7020223	0.431263	-	-	-	G	A	A	G	G	G	G	G	A	G	G	G	G	G	G	A	G	G	A	G	G	A	G	G	G	G	G	A	G	G	G	G	G	G	G	G	G	G	G	G	G	G
ss715619822	T/C	14	7028153	0.494497	-	-	-	T	C	C	T	T	T	T	T	Y	T	T	T	T	T	T	C	T	T	C	T	T	T	T	T	T	T	T	C	T	T	T	T	T	T	T	T	T	T	T	T	T	T
ss715619823	C/T	14	7039277	0.444208	-	-	-	C	T	T	C	C	C	C	C	T	C	C	C	C	C	C	T	C	C	T	C	C	T	C	C	C	C	C	T	C	C	C	C	C	C	C	C	C	C	C	C	C	C
ss715619825	A/G	14	7063747	0.513837	-	-	-	A	G	G	A	A	A	A	A	G	A	A	A	A	A	A	G	A	A	G	A	A	G	A	A	A	A	A	G	A	A	A	A	A	A	A	A	A	A	A	A	A	A
ss715619826	T/C	14	7065613	0.42341	-	-	-	T	C	T	T	T	T	T	T	C	T	T	-	T	T	T	C	T	T	C	T	T	C	T	T	T	T	T	C	T	T	T	T	T	T	T	T	T	T	T	T	T	T
ss715619836	A/G	14	7172169	0.494804	-	-	-	G	A	G	G	G	R	G	A	G	A	G	G	G	A	G	A	G	G	A	G	G	G	A	A	A	A	A	A	A	A	A	A	G	G	A	G	A	A	A	A	A	A
ss715619837	A/G	14	7176229	0.531896	-	-	-	G	A	G	G	G	R	G	A	G	A	G	G	G	A	G	A	G	G	A	G	G	G	A	A	A	A	A	A	A	A	A	A	G	G	A	G	A	A	A	A	A	A
ss715620150	C/T	14	9714205	0.492612	-	-	-	C	T	C	C	C	C	C	C	C	C	C	C	C	T	C	T	C	C	T	C	C	C	T	T	T	C	C	T	C	C	T	C	C	C	C	C	C	C	C	C	C	Y
ss715619421	G/T	14	47621296	0.638127	-	-	-	G	G	G	G	G	K	G	T	G	G	G	G	G	G	G	G	G	T	G	G	G	G	T	G	G	G	G	G	G	G	G	G	G	G	G	T	G	G	G	G	G	G
ss715619437	G/A	14	47768188	0.43357	-	-	-	G	G	G	G	G	G	G	G	G	G	G	G	G	G	G	G	G	A	G	G	G	G	A	G	G	G	G	G	G	G	G	G	G	G	G	A	G	G	G	G	G	G
ss715621189	A/G	15	193180	0.42767	-	-	-	A	G	G	G	G	G	G	G	G	A	A	A	G	A	A	G	G	G	A	G	A	G	A	A	G	A	A	A	A	G	A	G	G	G	G	A	G	G	G	G	G	G
ss715621196	G/A	15	194375	0.403593	-	-	-	G	A	A	A	A	A	A	A	A	G	G	G	A	G	G	A	A	A	G	A	G	A	G	G	A	G	G	G	G	A	G	A	A	A	A	G	A	A	A	A	A	A
ss715621216	G/A	15	199780	0.42995	-	-	-	G	A	A	A	A	A	A	A	A	G	G	G	A	G	G	A	A	A	G	A	G	A	G	G	A	G	G	G	G	A	G	A	A	A	A	G	A	A	A	A	A	A
ss715621231	G/A	15	204660	0.452094	-	-	-	G	A	A	A	A	A	A	A	A	G	G	G	A	G	G	A	A	A	G	A	G	A	G	G	A	G	G	G	G	A	G	A	A	A	A	G	A	A	A	A	A	A
ss715622841	T/G	15	548936	0.414021	-	-	-	T	G	T	T	G	G	G	G	G	T	T	T	T	T	T	G	G	T	T	G	T	G	T	T	G	G	T	T	T	T	T	G	G	T	G	T	T	G	T	T	G	G
ss715623004	C/T	15	716691	0.415087	-	-	-	C	T	C	C	T	T	T	T	T	C	C	C	C	C	C	T	T	C	C	T	C	T	C	C	T	T	C	C	C	C	C	T	T	C	T	C	C	T	C	C	T	T
ss715623091	T/C	15	790395	0.403495	-	-	-	T	C	T	T	C	C	C	C	C	T	T	T	T	T	T	C	C	T	T	C	T	C	T	T	C	C	C	T	C	T	T	C	C	T	C	T	T	C	T	T	C	C
ss715623095	A/G	15	797341	0.40537	-	-	-	A	G	A	A	G	R	G	G	G	A	A	A	A	A	A	G	G	A	A	G	A	G	A	A	G	G	G	A	G	A	A	G	G	A	G	A	A	G	A	A	G	G
ss715620179	A/C	15	1006618	0.459548	-	-	-	C	A	A	A	A	A	A	A	C	C	A	A	C	A	A	A	A	C	A	A	A	A	A	A	A	A	A	C	C	C	A	A	A	C	A	C	C	A	C	C	A	A
ss715620895	G/A	15	1507399	0.525921	-	-	-	G	G	A	A	G	G	G	G	G	G	G	G	G	G	G	G	G	G	G	G	G	G	A	G	G	G	G	A	A	G	G	G	G	G	G	G	G	G	G	G	G	G
ss715620924	C/T	15	1523116	0.512446	-	-	-	C	C	T	T	C	C	C	C	C	C	C	C	C	C	C	C	C	C	C	C	C	C	T	C	C	C	C	T	T	C	C	C	C	C	C	C	C	C	C	C	C	C
ss715620928	T/C	15	1524735	0.505376	-	-	-	T	T	C	C	T	T	T	T	T	T	T	T	T	T	T	T	T	T	T	T	T	T	C	T	T	T	T	C	C	T	T	T	T	T	T	T	T	T	T	T	T	T
ss715620957	T/C	15	1540857	0.531235	-	-	-	T	T	C	C	T	T	T	T	T	T	T	T	T	T	T	T	T	T	T	T	T	T	C	T	T	T	T	C	C	T	T	T	T	T	T	T	T	T	T	T	T	T
ss715621110	C/A	15	1714319	0.502297	-	-	-	C	C	A	A	C	C	C	C	C	C	C	C	C	C	C	C	C	C	C	C	C	C	A	C	C	C	C	A	A	C	C	C	C	C	C	C	C	C	C	C	C	M
ss715621125	C/T	15	1749087	0.542393	-	-	-	C	C	T	T	C	C	C	C	C	C	C	C	C	C	C	C	C	C	C	C	C	C	T	C	C	C	C	T	T	C	C	C	C	C	C	C	C	C	C	C	C	C
ss715621126	A/C	15	1751953	0.541543	-	-	-	A	A	C	C	A	A	A	A	A	A	A	A	A	A	A	A	A	A	A	A	A	A	C	A	A	A	A	C	C	A	A	A	A	A	A	A	A	A	A	A	A	A
ss715621896	G/A	15	43192745	0.546037	-	-	-	G	G	G	G	A	G	A	G	G	G	G	A	G	G	G	G	G	G	G	G	G	G	A	G	G	G	G	G	G	A	A	G	G	G	G	G	G	G	G	G	G	G
ss715623399	G/A	16	1258943	0.575572	Seed oleic 2-g3	Seed composition	Leamy et al. 2017	A	A	A	G	G	A	G	A	A	A	G	G	A	G	A	A	A	A	A	A	G	G	A	G	G	G	A	G	G	A	G	A	G	A	G	G	A	A	G	A	A	A
ss715623400	G/A	16	1260003	0.556847	Seed oleic 2-g4	Seed composition	Leamy et al. 2017	A	R	A	G	G	A	G	A	A	A	G	G	A	G	A	A	A	A	A	A	G	G	A	G	G	G	A	G	G	A	G	A	G	A	G	G	A	A	G	A	A	A
ss715623402	G/A	16	1260822	0.563611	-	-	-	A	R	A	G	G	A	G	A	A	A	G	G	A	G	A	A	A	A	A	A	G	G	A	G	G	G	A	G	G	A	G	A	G	A	G	G	A	A	G	A	A	A
ss715623425	C/T	16	1341384	0.439743	-	-	-	C	C	C	C	C	C	C	C	C	C	T	T	C	T	C	C	C	C	C	C	C	C	C	T	T	C	C	C	C	C	C	C	C	C	T	T	C	C	C	C	C	-
ss715623427	A/G	16	1342341	0.532185	WUE 2-g36	Carbon isotope ratio	Kaler et al. 2017	A	A	A	A	A	A	A	A	A	A	A	A	A	A	A	A	A	A	A	A	A	A	A	A	A	A	A	A	A	A	A	A	A	A	A	G	A	A	A	A	A	A
ss715623432	G/A	16	1350020	0.410018	-	-	-	A	G	A	G	G	G	G	G	A	A	G	G	A	G	G	G	A	A	A	A	G	G	G	G	G	G	A	A	G	A	G	A	G	A	G	G	G	A	G	G	A	A
ss715623436	A/G	16	1358677	0.574544	-	-	-	G	G	G	A	A	G	A	G	G	G	A	A	G	A	G	G	G	G	G	G	A	A	G	A	A	A	G	G	A	G	A	G	A	G	A	A	G	G	A	G	G	G
ss715623451	T/C	16	1410631	0.533697	-	-	-	T	T	T	T	T	T	T	T	T	T	T	T	T	T	T	T	T	T	T	T	T	T	T	T	T	T	T	T	T	T	T	T	T	T	T	C	T	T	T	T	T	T
ss715623482	C/T	16	1520036	0.495632	-	-	-	C	T	C	C	C	T	C	T	C	C	C	C	C	T	T	T	T	T	C	T	C	C	T	C	C	C	T	T	C	T	C	T	C	T	T	C	T	T	T	T	C	T
ss715623485	C/T	16	1523658	0.490062	-	-	-	C	T	C	C	C	T	C	T	C	C	C	C	C	T	T	T	T	T	C	T	C	C	T	C	C	C	T	T	C	T	C	T	C	T	T	C	T	T	T	T	C	T
ss715623492	C/T	16	1551808	0.417534	-	-	-	T	C	T	C	C	C	C	C	T	T	C	C	T	C	C	C	C	C	T	C	C	C	C	C	C	C	C	C	C	C	C	C	C	C	C	T	C	C	C	C	T	C
ss715623495	A/C	16	1563455	0.505062	-	-	-	A	M	A	A	A	C	A	C	A	A	A	A	A	C	C	C	C	C	A	C	A	A	C	A	A	A	C	C	A	C	A	C	A	C	C	A	C	C	C	C	A	C
ss715625213	T/G	16	5517151	0.464032	-	-	-	T	T	T	T	T	T	T	T	T	T	T	T	T	T	T	T	T	G	T	T	T	T	T	T	T	T	T	T	T	T	T	T	T	G	G	T	T	T	T	T	T	T
ss715625214	T/C	16	5519433	0.497988	-	-	-	T	T	T	T	T	T	T	T	T	T	T	T	T	T	T	T	T	C	T	T	T	T	T	T	T	T	T	T	T	T	T	T	T	C	C	T	T	T	T	T	T	T
ss715625223	C/T	16	5589416	0.523168	-	-	-	C	C	C	C	C	C	C	C	C	C	C	C	C	C	C	C	C	T	C	C	C	C	C	C	C	C	C	C	C	C	C	C	C	T	T	C	C	C	C	C	C	C
ss715625260	T/C	16	6096386	0.621964	-	-	-	T	T	T	T	T	T	T	T	T	T	T	T	T	T	T	T	T	T	T	T	T	T	T	T	-	T	T	C	T	T	T	T	T	T	T	T	T	T	T	T	T	T
ss715625286	A/G	16	6289555	0.549912	-	-	-	A	A	A	A	A	A	A	A	A	A	A	A	A	A	A	A	A	A	A	A	A	A	A	A	A	A	A	G	A	A	A	A	A	A	A	A	A	A	A	A	A	A
ss715625292	C/T	16	6326743	0.512701	-	-	-	C	C	C	C	C	C	C	C	C	C	C	C	C	C	C	C	C	T	C	C	C	C	C	C	C	C	C	T	C	C	C	C	C	T	T	C	C	C	C	C	C	C
ss715625294	T/C	16	6346200	0.536495	-	-	-	T	T	T	T	C	C	C	T	T	T	T	T	C	T	T	T	T	C	T	T	T	T	T	T	T	T	T	C	T	T	T	T	T	C	C	C	T	T	T	T	T	T
ss715625308	A/G	16	6571305	0.578349	-	-	-	A	A	A	A	G	G	G	A	A	A	A	A	G	A	A	A	A	A	A	A	A	A	A	A	A	A	A	G	A	A	A	A	A	A	A	A	A	A	A	A	A	A
ss715624297	A/G	16	30587395	0.415038	-	-	-	G	G	G	G	G	G	G	G	G	G	A	G	G	G	G	G	A	-	G	A	A	G	G	G	G	A	G	A	G	G	G	A	A	G	G	-	A	A	A	G	G	G
ss715624495	C/T	16	32379165	0.434102	-	-	-	C	C	C	C	C	C	C	C	C	C	C	C	C	C	C	C	C	T	C	C	C	C	C	C	C	C	C	C	C	C	C	C	C	C	C	C	C	C	C	C	C	C
ss715624498	C/T	16	32415874	0.448406	-	-	-	C	C	C	C	C	C	C	C	C	C	C	C	C	C	C	C	C	T	C	C	C	C	C	C	C	C	C	C	C	C	C	C	C	C	C	C	C	C	C	C	C	C
ss715624988	A/G	16	37506272	0.407964	-	-	-	A	A	A	A	A	A	A	A	A	A	A	A	A	G	A	A	A	A	A	A	A	A	A	A	A	A	A	A	A	A	A	A	A	A	A	A	G	A	G	G	A	A
ss715625016	G/A	16	37778386	0.401524	-	-	-	G	G	G	G	G	G	G	G	G	G	G	G	G	G	G	G	G	G	G	G	G	G	G	G	G	G	G	G	G	G	G	G	G	G	G	G	A	G	A	A	G	G
ss715628085	A/G	17	643987	0.419633	-	-	-	A	A	A	A	A	A	A	A	A	A	A	A	A	A	A	A	A	A	A	A	A	A	A	A	A	A	A	A	G	A	A	A	A	A	A	A	A	A	A	A	A	A
ss715625991	G/A	17	1309414	0.577169	-	-	-	G	G	G	G	G	G	G	G	G	G	G	G	G	G	G	G	G	G	G	G	G	G	G	G	G	G	G	G	G	G	G	G	G	G	G	G	G	G	G	G	G	G
ss715627916	C/T	17	4215340	0.445813	-	-	-	C	C	C	C	C	C	C	C	C	C	C	C	C	C	C	C	C	C	C	C	C	C	C	C	C	C	C	T	T	C	C	C	C	C	C	T	C	C	C	C	C	C
ss715628099	C/T	17	6470137	0.465864	-	-	-	T	T	T	T	T	T	T	T	T	T	T	T	T	T	T	T	T	C	T	T	T	T	T	T	T	T	T	C	T	T	T	T	T	T	T	T	-	T	T	C	T	T
ss715628100	A/G	17	6473018	0.443809	-	-	-	G	G	G	G	G	G	G	G	G	G	G	G	R	G	G	G	G	A	G	G	G	G	G	G	G	G	G	A	G	G	G	G	G	G	G	G	G	G	G	A	G	R
ss715628101	T/C	17	6477809	0.471015	-	-	-	C	C	C	C	C	C	C	C	C	C	C	C	C	C	C	C	C	T	C	C	C	C	C	C	C	C	C	T	C	C	C	C	C	C	C	C	C	C	C	T	C	C
ss715628102	T/C	17	6479344	0.465787	-	-	-	C	C	C	C	C	C	C	C	C	C	C	C	C	C	C	C	C	T	C	C	C	C	C	C	C	C	C	T	C	C	C	C	C	C	C	C	C	C	C	T	C	C
ss715628103	G/A	17	6512939	0.483605	-	-	-	A	A	A	A	A	A	A	A	A	A	A	A	A	A	A	A	A	G	A	A	A	A	A	A	A	A	A	G	A	A	A	A	A	A	A	A	A	A	A	G	A	A
ss715628176	T/C	17	7487007	0.42058	-	-	-	C	C	C	C	C	C	C	T	C	C	C	C	T	C	C	C	C	C	C	C	C	C	C	C	C	C	C	T	T	T	C	C	C	C	C	C	C	C	C	C	C	C
ss715628177	A/G	17	7488569	0.462825	-	-	-	G	G	G	G	G	G	G	G	G	G	G	G	G	G	G	G	G	G	G	G	G	G	G	G	G	G	G	A	G	G	G	G	G	G	G	G	G	G	G	G	G	G
ss715628182	G/A	17	7525172	0.458161	-	-	-	A	A	G	A	A	A	A	G	A	A	A	A	G	A	A	A	A	A	A	A	A	A	A	A	A	A	A	G	G	G	A	A	A	A	A	A	A	A	A	A	A	A
ss715628190	A/G	17	7617093	0.405811	-	-	-	G	G	A	G	G	G	G	A	G	G	G	G	A	G	G	G	G	A	G	G	G	G	G	G	G	G	G	A	A	A	G	G	G	G	G	G	G	G	G	A	G	R
ss715628191	C/T	17	7618109	0.40667	-	-	-	T	T	C	T	T	T	T	C	T	T	T	T	C	T	T	T	T	C	T	T	T	T	T	T	T	T	T	C	C	C	T	T	T	T	T	T	T	T	T	C	T	T
ss715628199	C/A	17	7740564	0.435256	Sclero 3-g25	White mold	Moellers et al. 2017	A	A	C	A	A	A	A	C	A	A	A	A	C	A	A	C	A	C	A	A	A	A	A	A	A	A	A	C	C	C	A	A	A	A	A	A	A	A	A	C	A	A
ss715628200	C/T	17	7741232	0.424205	-	-	-	T	T	C	T	T	T	T	C	T	T	T	T	C	T	T	C	T	C	T	T	T	T	T	T	T	T	T	C	C	C	T	T	T	T	T	T	T	T	T	C	T	T
ss715628201	T/C	17	7744734	0.454991	-	-	-	C	C	T	C	C	C	C	T	C	C	C	C	T	C	C	T	C	T	C	C	C	C	C	C	C	C	C	T	T	T	C	C	C	C	C	C	C	C	C	T	C	C
ss715628207	C/T	17	7783954	0.427676	-	-	-	T	T	C	T	T	T	T	C	T	T	T	T	C	T	T	C	T	C	T	T	T	T	T	T	T	T	T	C	C	C	T	T	T	T	T	T	T	T	T	C	T	T
ss715628208	T/G	17	7786337	0.413116	-	-	-	G	G	T	G	G	G	G	T	G	G	G	G	T	G	G	T	G	T	G	G	G	G	G	G	G	G	G	T	T	T	G	G	G	G	G	G	G	G	G	T	G	G
ss715628216	A/C	17	7891052	0.408653	-	-	-	C	C	C	C	C	C	C	A	C	C	C	C	A	C	C	A	C	C	C	C	C	C	C	C	C	C	C	A	A	A	C	C	C	C	C	C	C	C	C	C	C	C
ss715628218	T/C	17	7900546	0.405839	-	-	-	C	C	C	C	C	C	C	T	C	C	C	C	T	C	C	T	C	C	C	C	C	C	C	C	C	C	C	T	T	T	C	C	C	C	C	C	C	C	C	C	C	C
ss715625789	A/G	17	11482490	0.424975	-	-	-	A	A	G	A	A	A	A	A	A	A	A	A	A	A	G	A	A	A	A	A	A	A	G	A	A	A	A	A	G	A	A	A	A	A	A	A	A	A	A	A	G	A
ss715627017	A/G	17	36396330	0.412164	-	-	-	A	A	G	A	A	A	A	A	A	A	A	A	A	A	A	G	A	R	A	A	A	A	A	A	A	A	A	A	G	A	A	A	A	G	A	G	A	A	A	A	A	A
ss715627824	C/T	17	41201978	0.401803	-	-	-	C	C	C	C	C	C	C	C	C	C	T	C	C	C	C	C	C	C	C	C	C	C	C	C	C	C	C	C	C	C	C	C	C	C	C	C	C	C	C	C	C	C
ss715632654	A/C	18	747851	0.429637	-	-	-	A	C	A	A	C	C	A	C	A	C	A	C	A	C	C	C	C	C	A	C	C	C	A	C	C	C	C	A	C	A	A	A	C	C	C	A	C	C	A	C	C	C
ss715632856	G/A	18	906699	0.417915	-	-	-	A	G	A	G	G	G	A	G	A	G	A	G	A	G	G	G	G	G	A	G	G	G	A	G	G	G	G	A	G	A	G	A	G	G	G	A	G	G	A	G	A	G
ss715632947	G/A	18	963384	0.407032	-	-	-	G	A	G	G	A	A	G	A	G	A	G	A	G	A	A	A	A	A	G	A	A	A	G	A	A	A	A	G	A	G	G	G	A	A	A	A	A	A	G	A	G	A
ss715629728	G/T	18	2032233	0.408991	-	-	-	T	T	G	G	T	T	T	T	T	T	T	T	T	T	T	T	T	T	T	T	T	T	T	T	T	T	T	-	T	T	T	G	T	T	G	G	T	T	T	T	G	T
ss715630283	A/G	18	3304298	0.448074	-	-	-	A	A	A	G	A	A	A	A	A	A	A	A	A	A	A	A	A	A	A	A	A	A	A	G	A	A	A	A	A	A	A	A	A	A	A	A	A	A	A	A	A	A
ss715631417	T/C	18	48849892	0.490688	-	-	-	T	T	T	T	T	T	T	T	T	T	T	T	T	T	T	T	T	T	T	T	T	T	T	T	T	T	T	T	T	T	T	T	T	T	T	T	T	T	T	T	T	T
ss715631420	A/G	18	48863027	0.470513	-	-	-	A	A	A	A	A	A	A	A	A	A	A	A	A	A	A	A	A	A	A	A	A	A	A	A	A	A	A	A	A	A	A	A	A	A	A	A	A	A	A	A	A	A
ss715631454	T/C	18	49165709	0.514397	-	-	-	T	T	T	T	C	T	C	T	T	T	T	C	T	T	T	T	T	C	T	T	T	T	T	T	T	T	T	T	T	T	T	T	T	C	T	C	T	T	T	T	T	T
ss715631463	T/G	18	49232748	0.465426	-	-	-	T	T	T	T	G	T	G	T	T	T	T	G	T	T	T	T	T	G	T	T	T	T	T	T	T	T	T	K	T	T	T	T	T	G	T	G	T	T	T	T	T	T
ss715631466	T/C	18	49258868	0.519148	-	-	-	T	T	T	T	C	T	C	T	T	T	T	C	T	T	T	T	T	C	T	T	T	T	T	T	T	T	T	T	T	T	T	T	T	C	T	C	T	T	T	T	T	T
ss715631472	T/C	18	49292394	0.477765	-	-	-	T	T	T	T	T	T	T	T	T	T	T	T	T	T	T	T	T	C	T	T	T	T	T	T	T	T	T	-	T	T	T	T	T	C	T	C	T	T	T	T	T	T
ss715631474	T/G	18	49303991	0.477381	-	-	-	T	T	T	T	T	T	T	T	T	T	T	T	T	T	T	T	T	G	T	T	T	T	T	T	T	T	T	T	T	T	T	T	T	G	T	G	T	T	T	T	T	T
ss715631475	G/T	18	49306407	0.447857	-	-	-	G	G	G	G	G	G	G	G	G	G	G	G	G	G	G	G	G	T	G	G	G	G	G	G	G	G	G	G	G	G	G	G	G	T	G	T	G	G	G	G	G	K
ss715631477	G/A	18	49314806	0.443728	-	-	-	G	G	G	G	G	G	G	G	G	G	G	A	G	G	G	G	G	A	G	G	G	G	G	G	G	G	G	G	G	G	G	G	G	A	G	A	G	G	G	G	G	R
ss715631478	T/C	18	49318198	0.457778	-	-	-	T	T	T	T	T	T	T	T	T	T	T	C	T	T	T	T	T	C	T	T	T	T	T	T	T	T	T	T	T	T	T	T	T	C	T	C	T	T	T	T	T	T
ss715631479	C/T	18	49320417	0.442452	-	-	-	C	C	C	C	C	C	C	C	C	C	C	T	C	C	C	C	C	T	C	C	C	C	C	C	C	C	C	C	C	C	C	C	C	T	C	T	C	C	C	C	C	C
ss715631480	T/G	18	49325484	0.418356	-	-	-	T	T	T	T	T	T	T	T	T	T	T	G	T	T	T	T	T	G	T	T	T	T	T	T	T	T	T	T	T	T	T	T	T	G	T	G	T	T	T	T	T	T
ss715631484	T/G	18	49354794	0.407965	-	-	-	T	T	G	T	G	T	G	T	T	T	T	T	T	T	T	T	T	G	T	T	T	T	G	T	T	T	T	T	T	T	T	T	T	G	T	G	T	T	T	G	T	T
ss715631490	A/G	18	49389436	0.474489	-	-	-	A	A	A	A	A	A	A	A	A	A	A	A	A	A	A	A	A	G	A	A	A	A	A	A	A	A	A	A	A	A	A	A	A	G	A	G	A	A	A	A	A	A
ss715631492	C/A	18	49409496	0.412422	-	-	-	C	C	A	C	A	C	A	C	C	C	C	C	C	C	C	C	C	A	C	C	C	C	A	C	C	C	C	C	C	C	C	C	C	A	C	A	C	C	C	A	C	C
ss715631493	T/C	18	49419066	0.419508	-	-	-	T	T	C	T	C	T	C	T	T	T	T	T	T	T	T	T	T	C	T	T	T	T	C	T	T	T	T	T	T	T	T	T	T	C	T	C	T	T	T	C	T	T
ss715631494	C/T	18	49421679	0.405633	-	-	-	C	C	T	C	T	C	T	C	C	C	C	C	C	C	C	C	C	T	C	C	C	C	T	C	C	C	C	C	C	C	C	C	C	T	C	T	C	C	C	T	C	C
ss715631498	A/G	18	49431777	0.407662	-	-	-	A	A	G	A	G	A	G	A	A	A	A	A	A	A	A	A	A	G	A	A	A	A	G	A	A	A	A	A	A	A	A	A	A	G	A	G	A	A	A	G	A	A
ss715631500	T/C	18	49453891	0.417411	-	-	-	T	T	C	T	C	T	C	T	T	T	T	T	T	T	T	T	T	C	T	T	T	T	C	T	T	T	T	T	T	T	T	T	T	C	T	C	T	T	T	C	T	T
ss715631507	C/A	18	49536028	0.502734	-	-	-	C	C	C	C	C	C	C	C	C	C	C	C	C	C	C	C	C	A	C	C	C	C	C	C	C	C	C	C	C	C	C	C	C	A	C	A	C	C	C	C	C	M
ss715631834	C/T	18	52856594	0.409535	First flower 4-g73	First flower	Mao et al. 2017	C	C	T	C	C	C	C	C	C	C	C	T	C	C	C	C	C	C	T	C	C	C	C	C	C	C	C	C	C	C	C	C	C	C	C	C	C	C	C	C	C	C
ss715631875	C/T	18	53247366	0.428737	-	-	-	C	C	T	C	C	C	C	C	C	C	C	C	C	C	C	C	C	C	T	C	C	C	C	C	C	C	C	C	C	C	C	T	C	C	C	C	C	C	C	C	C	C
ss715631876	A/C	18	53251968	0.455434	-	-	-	A	A	C	A	A	A	A	A	A	A	C	C	A	C	A	A	A	A	C	A	C	A	A	C	A	A	A	C	A	A	C	C	C	A	C	A	A	A	A	A	A	A
ss715631878	T/C	18	53273144	0.421042	-	-	-	T	T	C	T	T	T	T	T	T	T	C	C	T	C	T	T	T	T	C	T	C	C	T	C	T	T	T	C	T	T	C	C	C	T	C	T	T	T	T	T	T	T
ss715631880	C/T	18	53291663	0.457541	-	-	-	C	C	T	C	C	C	C	C	C	C	T	T	C	T	C	C	C	C	T	C	T	T	C	T	C	C	C	T	C	C	T	T	T	C	T	C	C	C	C	C	C	C
ss715631881	A/G	18	53296169	0.448516	-	-	-	A	A	G	A	A	A	A	A	A	A	G	G	A	G	A	A	A	A	G	A	G	G	A	G	A	A	A	G	A	A	G	G	G	A	G	A	A	A	A	A	A	A
ss715631884	T/C	18	53306531	0.435565	-	-	-	T	T	C	T	T	T	T	T	T	T	C	C	T	C	T	T	T	T	C	T	C	C	T	C	T	T	T	C	T	T	C	C	C	T	C	T	T	T	T	T	T	T
ss715631886	A/G	18	53313886	0.454672	-	-	-	A	A	G	A	A	A	A	A	A	A	G	G	A	G	A	A	A	A	G	A	G	G	A	G	A	A	A	G	A	A	G	G	G	A	G	A	A	A	A	A	A	A
ss715631887	T/C	18	53318020	0.449286	-	-	-	T	T	C	T	T	T	T	T	T	T	C	C	T	C	T	T	T	T	C	T	C	C	T	C	T	T	T	C	T	T	C	C	C	T	C	T	T	T	T	T	T	T
ss715631888	A/G	18	53324306	0.479887	-	-	-	A	A	G	A	A	A	A	A	A	A	G	G	A	G	A	A	A	A	G	A	G	G	A	G	A	A	A	G	A	A	G	G	G	A	G	A	A	A	A	A	A	A
ss715631898	G/A	18	53430108	0.421824	WUE 2-g49	Carbon isotope ratio	Kaler et al. 2017	G	G	A	G	G	G	G	G	G	G	A	A	G	A	G	G	G	A	A	G	A	A	G	A	G	G	G	A	G	G	A	A	A	A	A	A	G	G	G	G	G	G
ss715631907	T/G	18	53505344	0.420281	-	-	-	T	T	G	T	T	T	T	T	T	T	G	G	T	G	T	T	T	G	G	T	G	G	T	G	T	T	T	G	T	T	G	G	G	G	G	G	T	T	T	T	T	T
ss715631908	G/A	18	53510159	0.422447	-	-	-	G	G	A	G	G	G	G	G	G	G	A	A	G	A	G	G	G	A	A	G	A	A	G	A	G	G	G	A	G	G	A	A	A	A	A	A	G	G	G	G	G	G
ss715631909	C/T	18	53512060	0.43786	-	-	-	C	C	T	C	C	C	C	C	C	C	T	T	T	T	C	C	C	T	T	C	T	T	C	T	C	C	C	T	C	C	T	T	T	T	T	T	C	C	C	C	C	-
ss715631910	T/C	18	53514087	0.405371	-	-	-	T	T	C	T	T	T	T	T	T	T	C	C	C	C	T	T	T	C	C	T	C	C	T	C	T	T	T	C	T	T	C	C	C	C	C	C	T	T	T	T	T	T
ss715631917	A/G	18	53570343	0.400433	-	-	-	A	A	G	A	A	A	A	A	A	A	G	G	G	G	A	A	A	G	G	A	G	G	A	G	A	A	A	G	A	A	G	G	G	G	G	G	A	A	A	A	A	A
ss715631920	A/G	18	53596707	0.421766	-	-	-	A	A	G	A	A	A	A	A	A	A	G	G	G	G	A	A	A	G	G	A	G	G	A	G	A	A	A	G	A	A	G	G	G	G	G	G	A	A	A	A	A	A
ss715636495	A/G	19	922646	0.424474	-	-	-	A	A	A	A	A	A	A	A	A	A	A	A	A	A	A	A	A	A	A	A	A	A	A	A	A	A	A	A	G	A	A	A	A	A	A	G	A	A	A	A	A	A
ss715633118	C/T	19	1333269	0.425135	-	-	-	T	T	T	T	T	T	T	T	T	T	T	T	T	C	T	T	T	T	T	T	T	T	T	T	T	T	T	T	C	T	T	T	T	T	C	Y	T	T	T	T	T	T
ss715633970	T/C	19	3360873	0.47109	-	-	-	T	T	T	T	T	T	T	T	T	T	T	T	T	T	T	T	T	T	T	T	T	T	T	T	T	T	T	T	T	T	T	T	T	T	T	T	T	T	T	T	T	T
ss715634000	A/G	19	3373202	0.467102	-	-	-	A	A	A	A	A	A	A	A	A	A	A	A	A	A	A	A	A	A	A	A	A	A	A	A	A	A	A	A	A	A	A	A	A	A	A	A	A	A	A	A	A	A
ss715634003	G/T	19	3374023	0.461664	-	-	-	G	G	G	G	G	G	G	G	G	G	G	G	G	G	G	G	G	G	G	G	G	G	G	G	G	G	G	G	G	G	G	G	G	G	G	G	G	G	G	G	G	G
ss715634005	A/G	19	3374702	0.457968	-	-	-	A	A	A	A	A	A	A	A	A	A	A	A	A	A	A	A	A	A	A	A	A	A	A	A	A	A	A	A	A	A	A	A	A	A	A	A	A	A	A	A	A	A
ss715634007	T/G	19	3375480	0.434102	-	-	-	T	T	T	T	T	T	T	T	T	T	T	T	T	T	T	T	T	T	T	T	T	T	T	T	T	T	T	T	T	T	T	T	T	T	T	T	T	T	T	T	T	T
ss715634012	T/C	19	3376543	0.44931	-	-	-	T	T	T	T	T	T	T	T	T	T	T	T	T	T	T	T	T	T	T	T	T	T	T	T	T	T	T	T	T	T	T	T	T	T	T	T	T	T	T	T	T	T
ss715634094	A/G	19	3413200	0.457965	-	-	-	A	A	A	A	A	A	A	A	A	A	A	A	A	A	A	A	A	A	A	A	A	A	A	A	A	A	A	A	A	A	A	A	A	A	A	A	A	A	A	A	A	R
ss715634100	C/T	19	3415217	0.483956	-	-	-	C	C	C	C	C	C	C	C	C	C	C	C	C	C	C	C	C	C	C	C	C	C	C	C	C	C	C	C	C	C	C	C	C	C	C	C	C	C	C	C	C	C
ss715636189	C/T	19	6798433	0.473265	-	-	-	C	C	C	C	C	C	C	C	C	C	C	C	C	C	C	C	C	C	C	C	C	C	C	C	C	C	C	C	C	C	C	C	C	C	C	C	C	C	C	C	C	C
ss715636190	A/G	19	6800326	0.489688	-	-	-	A	A	A	A	A	A	A	A	A	A	A	A	A	A	A	A	A	A	A	A	A	A	A	A	A	A	A	-	A	A	A	A	A	A	A	A	A	A	A	A	A	A
ss715636191	A/G	19	6801326	0.470013	-	-	-	A	A	A	A	A	A	A	A	A	A	A	A	A	A	A	A	A	A	A	A	A	A	A	A	A	A	A	A	A	A	A	A	A	A	A	A	A	A	A	A	A	A
ss715636200	A/G	19	6870057	0.461383	-	-	-	A	A	A	A	A	A	A	A	A	A	A	A	A	A	A	A	A	A	A	A	A	A	A	A	A	A	A	-	A	A	A	A	A	A	A	A	A	A	A	A	A	A
ss715636208	C/T	19	6949482	0.472384	-	-	-	C	C	C	C	C	C	C	C	C	C	C	C	C	C	C	C	C	C	C	C	C	C	C	C	C	C	C	C	C	C	C	C	C	C	C	C	C	C	C	C	C	C
ss715636210	G/A	19	6951062	0.477394	-	-	-	G	G	G	G	G	G	G	G	G	G	G	G	G	G	G	G	G	G	G	G	G	G	G	G	G	G	G	G	G	G	G	G	G	G	G	G	G	G	G	G	G	G
ss715636211	C/T	19	6952281	0.47804	-	-	-	C	C	C	C	C	C	C	C	C	C	C	C	C	C	C	C	C	C	C	C	C	C	C	C	C	C	C	C	C	C	C	C	C	C	C	C	C	C	C	C	C	C
ss715636212	T/C	19	6954344	0.478612	-	-	-	T	T	T	T	T	T	T	T	T	T	T	T	T	T	T	T	T	T	T	T	T	T	T	T	T	T	T	T	T	T	T	T	T	T	T	T	T	T	T	T	T	T
ss715636213	T/C	19	6967007	0.455727	-	-	-	T	T	T	T	T	T	T	T	T	T	T	T	T	T	T	T	T	T	T	T	T	T	T	T	T	T	T	T	T	T	T	T	T	T	T	T	T	T	T	T	T	T
ss715636216	T/C	19	6989536	0.4749	-	-	-	T	T	T	T	T	T	T	T	T	T	T	T	T	T	T	T	T	T	T	T	T	T	T	T	T	T	T	T	T	T	T	T	T	T	T	T	T	T	T	T	T	T
ss715636218	A/G	19	6998981	0.473618	-	-	-	A	A	A	A	A	A	A	A	A	A	A	A	A	A	A	A	A	A	A	A	A	A	A	A	A	A	A	R	A	A	A	A	A	A	A	A	A	A	A	A	A	A
ss715636221	T/C	19	7013751	0.464667	-	-	-	T	T	T	T	T	T	T	T	T	T	T	T	T	T	T	T	T	T	T	T	T	T	T	T	T	T	T	T	T	T	T	T	T	T	T	T	T	T	T	T	T	T
ss715636222	A/G	19	7014963	0.46381	-	-	-	A	A	A	A	A	A	A	A	A	A	A	A	A	A	A	A	A	A	A	A	A	A	A	A	A	A	A	A	A	A	A	A	A	A	A	A	A	A	A	A	A	A
ss715636223	A/G	19	7019642	0.457431	-	-	-	A	A	A	A	A	A	A	A	A	A	A	A	A	A	A	A	A	A	A	A	A	A	A	A	A	A	A	-	A	A	A	A	A	A	A	A	A	A	A	A	A	A
ss715636229	T/C	19	7109474	0.479063	-	-	-	T	T	T	T	T	T	T	T	T	T	T	T	T	T	T	T	T	T	T	T	T	T	T	T	T	T	T	T	T	T	T	T	T	T	T	T	T	T	T	T	T	T
ss715636233	A/G	19	7140885	0.462598	-	-	-	A	A	A	A	A	A	A	A	A	A	A	A	A	A	A	A	A	A	A	A	A	A	A	A	A	A	A	A	A	A	A	A	A	A	A	A	A	A	A	A	A	A
ss715636235	C/A	19	7165716	0.482037	-	-	-	C	C	C	C	C	C	C	C	C	C	C	C	C	C	C	C	C	C	C	C	C	C	C	C	C	C	C	C	C	C	C	C	C	C	C	C	C	C	C	C	C	C
ss715636237	C/T	19	7171276	0.487124	-	-	-	C	C	C	C	C	C	C	C	C	C	C	C	C	C	C	C	C	C	C	C	C	C	C	C	C	C	C	C	C	C	C	C	C	C	C	C	C	C	C	C	C	-
ss715636245	C/A	19	7231928	0.478079	-	-	-	C	C	C	C	C	C	C	C	C	C	C	C	C	C	C	C	C	C	C	C	C	C	C	C	C	C	C	C	C	C	C	C	C	C	C	C	C	C	C	C	C	C
ss715636249	G/T	19	7261034	0.413837	-	-	-	G	G	G	G	G	G	G	G	G	G	G	G	G	G	G	G	G	G	G	G	G	G	G	G	G	G	G	G	G	G	G	G	G	G	G	G	G	G	G	G	G	G
ss715636251	G/A	19	7263694	0.479432	-	-	-	G	G	G	G	G	G	G	G	G	G	G	G	G	G	G	G	G	G	G	G	G	G	G	G	G	G	G	G	G	G	G	G	G	G	G	G	G	G	G	G	G	G
ss715636254	T/C	19	7293089	0.455294	-	-	-	T	T	T	T	T	T	T	T	T	T	T	T	T	T	T	T	T	T	T	T	T	T	T	T	T	T	T	T	T	T	T	T	T	T	T	T	T	T	T	T	T	T
ss715636256	G/A	19	7299349	0.410268	-	-	-	G	G	G	G	G	G	G	G	G	G	G	G	G	G	G	G	G	G	G	G	G	G	G	G	G	G	G	G	G	G	G	G	G	G	G	G	G	G	G	G	G	G
ss715636257	A/C	19	7300346	0.470727	-	-	-	A	A	A	A	A	A	A	A	A	A	A	A	A	A	A	A	A	A	A	A	A	A	A	A	A	A	A	A	A	A	A	A	A	A	A	A	A	A	A	A	A	A
ss715636258	C/T	19	7301523	0.463209	-	-	-	C	C	C	C	C	C	C	C	C	C	C	C	C	C	C	C	C	C	C	C	C	C	C	C	C	C	C	C	C	C	C	C	C	C	C	C	C	C	C	C	C	C
ss715636259	C/T	19	7302324	0.477266	-	-	-	C	C	C	C	C	C	C	C	C	C	C	C	C	C	C	C	C	C	C	C	C	C	C	C	C	C	C	C	C	C	C	C	C	C	C	C	C	C	C	C	C	C
ss715636260	G/A	19	7305826	0.46341	-	-	-	G	G	G	G	G	G	G	G	G	G	G	G	G	G	G	G	G	G	G	G	G	G	G	G	G	G	G	G	G	G	G	G	G	G	G	G	G	G	G	G	G	-
ss715636262	T/C	19	7318272	0.471844	-	-	-	T	T	T	T	T	T	T	T	T	T	T	T	T	T	T	T	T	T	T	T	T	T	T	T	T	T	T	T	T	T	T	T	T	T	T	T	T	T	T	T	T	T
ss715636265	T/C	19	7327835	0.458901	-	-	-	T	T	Y	T	T	T	T	T	T	T	T	T	T	T	T	T	T	T	T	T	T	T	T	T	T	T	T	T	T	T	T	T	T	T	T	T	T	T	T	T	T	Y
ss715636408	C/T	19	8436529	0.413536	-	-	-	T	C	C	T	C	C	C	C	T	C	T	T	C	T	T	C	C	T	T	T	T	T	C	C	C	C	C	C	T	C	C	C	C	C	T	C	C	C	C	C	C	C
ss715634113	G/T	19	34146355	0.406735	-	-	-	G	G	G	G	G	G	G	G	G	G	G	G	G	G	G	G	G	G	G	G	G	G	G	G	G	G	G	G	G	G	G	G	G	G	G	G	G	G	G	G	G	G
ss715634115	A/G	19	34168389	0.40481	-	-	-	A	A	A	A	A	A	A	A	A	A	A	A	A	A	A	A	A	A	A	A	A	A	A	A	A	A	A	A	A	A	A	A	A	A	A	A	A	A	A	A	A	A
ss715634117	T/G	19	34174462	0.410544	-	-	-	T	T	T	T	T	T	T	T	T	T	T	T	T	T	T	T	T	T	T	T	T	T	T	T	T	T	T	T	T	T	T	T	T	T	T	T	T	T	T	T	T	T
ss715634119	G/A	19	34190522	0.427347	-	-	-	G	G	G	G	G	G	G	G	G	G	G	G	G	G	G	G	G	G	G	G	G	G	G	G	G	G	G	G	G	G	G	G	G	G	G	G	G	G	G	G	G	G
ss715634129	C/T	19	34310121	0.409301	-	-	-	C	C	C	C	C	C	C	C	C	C	C	C	C	C	C	C	C	C	C	C	C	C	C	C	C	C	C	C	C	C	C	C	C	C	C	C	C	C	C	C	C	C
ss715634131	A/C	19	34324132	0.411592	-	-	-	A	A	A	A	A	A	A	A	A	A	A	A	A	A	A	A	A	A	A	A	A	A	A	A	A	A	A	A	A	A	A	A	A	A	A	A	A	A	A	A	A	A
ss715634144	T/C	19	34410588	0.400673	-	-	-	T	T	T	T	T	T	T	T	T	T	T	T	T	T	T	T	T	T	T	T	T	T	T	T	T	T	T	T	T	T	T	T	T	T	T	T	T	T	T	T	T	T
ss715634145	T/C	19	34465194	0.420034	-	-	-	T	T	T	T	T	T	T	T	T	T	T	T	T	T	T	T	T	T	T	T	T	T	T	T	T	T	T	T	T	T	T	T	T	T	T	T	T	T	T	T	T	T
ss715634147	A/C	19	34484934	0.419518	-	-	-	A	A	A	A	A	A	A	A	A	A	A	A	A	A	A	A	A	A	A	A	A	A	A	A	A	A	A	A	A	A	A	A	A	A	A	A	A	A	A	A	A	A
ss715634149	C/A	19	34497347	0.430611	-	-	-	C	C	C	C	C	C	C	C	C	C	C	C	C	C	C	C	C	C	C	C	C	C	C	C	C	C	C	C	C	C	C	C	C	C	C	C	C	C	C	C	C	C
ss715634152	A/G	19	34504105	0.450903	-	-	-	A	A	A	A	A	A	A	A	A	A	A	A	A	A	A	A	A	A	A	A	A	A	A	A	A	A	A	A	A	A	A	A	A	A	A	A	A	A	A	A	A	A
ss715634209	T/C	19	35014092	0.431805	-	-	-	T	T	T	T	T	T	T	T	T	T	T	T	T	T	T	T	T	T	T	T	T	T	T	T	T	T	T	T	T	T	T	T	T	T	T	T	T	T	T	T	T	T
ss715634210	C/A	19	35024802	0.441136	-	-	-	C	C	C	C	C	C	C	C	C	C	C	C	C	C	C	C	C	C	C	C	C	C	C	C	C	C	C	C	C	C	C	C	C	C	C	C	C	C	C	C	C	C
ss715635141	C/A	19	41959685	0.429055	-	-	-	C	C	C	C	C	C	C	C	A	C	C	C	A	C	C	C	C	C	C	C	C	A	C	C	C	C	C	C	C	A	C	C	C	C	C	A	C	C	C	C	C	-
ss715635218	C/T	19	42598941	0.547169	-	-	-	C	C	C	C	C	C	C	C	C	C	C	C	C	C	C	C	C	C	C	C	C	C	C	C	C	C	C	C	C	C	C	C	C	C	C	C	C	C	C	C	C	C
ss715635235	A/G	19	42894986	0.535846	-	-	-	A	A	A	A	A	A	A	A	A	A	A	A	A	A	A	A	A	A	A	A	A	A	A	A	A	A	A	A	A	A	A	A	A	A	A	A	A	A	A	A	A	A
ss715635250	T/C	19	43014594	0.44561	-	-	-	C	T	C	C	T	T	T	T	C	T	C	C	T	T	T	T	C	T	C	C	C	C	C	T	C	T	C	-	C	C	C	T	T	T	T	C	T	T	T	T	C	T
ss715635252	T/C	19	43024553	0.468827	-	-	-	C	T	C	C	T	T	T	T	C	T	C	C	T	T	T	T	C	C	C	C	C	C	C	T	C	T	C	Y	C	C	C	T	T	C	T	C	T	T	T	T	C	T
ss715635269	A/G	19	43233706	0.551249	-	-	-	G	A	G	A	G	A	G	A	G	A	A	A	A	A	A	A	A	A	A	A	A	A	G	A	G	A	G	-	A	G	G	A	A	A	A	G	A	A	A	A	A	A
ss715635276	A/C	19	43321502	0.587283	Plant height 3-g18	PH	Contreras-Sota et al. 2017	C	A	C	A	C	C	C	A	C	A	A	A	A	A	A	A	A	A	A	A	A	A	C	A	C	A	C	M	A	C	C	A	A	A	A	C	A	A	A	A	A	A
ss715635277	G/T	19	43325754	0.613727	-	-	-	T	G	T	G	T	T	T	G	T	G	G	G	G	G	G	G	G	G	G	G	G	G	T	G	T	G	T	G	G	T	T	G	G	G	G	T	G	G	G	G	G	G
ss715635287	T/C	19	43560330	0.543282	-	-	-	T	T	T	T	T	T	T	T	T	T	T	T	T	T	T	T	T	T	T	T	T	T	T	T	T	T	T	T	T	T	T	T	T	T	T	T	T	T	T	T	T	T
ss715635293	T/C	19	43656677	0.561416	-	-	-	T	T	T	T	T	T	T	T	T	T	T	T	T	T	T	T	T	T	T	T	T	T	T	T	T	T	T	T	T	T	T	T	T	T	T	T	T	T	T	T	T	T
ss715635294	G/T	19	43670133	0.562548	-	-	-	G	G	G	G	G	G	G	G	G	G	G	G	G	G	G	G	G	G	G	G	G	G	G	G	G	G	G	G	G	G	G	G	G	G	G	G	G	G	G	G	G	G
ss715635301	G/T	19	43829738	0.572151	-	-	-	G	G	G	G	G	G	G	G	G	G	G	G	G	G	G	G	G	G	G	G	G	G	G	G	G	G	G	G	G	G	G	G	G	G	G	G	G	G	G	G	G	G
ss715635304	A/G	19	43882137	0.566061	-	-	-	A	A	A	A	A	A	A	A	A	A	A	A	A	A	A	A	A	A	A	A	A	A	A	A	A	A	A	A	A	A	A	A	A	A	A	A	A	A	A	A	A	A
ss715635313	A/C	19	44077848	0.535424	-	-	-	A	A	A	A	A	A	A	A	A	A	A	A	A	A	A	A	A	A	A	A	A	A	A	A	A	A	A	A	A	A	A	A	A	A	A	A	A	A	A	A	A	A
ss715635339	T/G	19	44515446	0.551487	-	-	-	T	T	T	T	T	T	T	T	T	G	T	T	T	G	T	T	T	T	T	T	T	T	T	T	T	T	T	T	T	T	T	T	T	T	T	T	T	T	T	T	T	T
ss715635341	T/C	19	44533069	0.541403	-	-	-	T	T	T	T	T	T	T	T	T	C	T	T	T	C	T	T	T	T	T	T	T	T	T	T	T	T	T	T	T	T	T	T	T	T	T	T	T	T	T	T	T	T
ss715635349	T/C	19	44580800	0.543023	-	-	-	T	T	T	T	T	T	T	T	T	C	T	T	T	C	T	T	T	T	T	T	T	T	T	T	T	T	T	T	T	T	T	T	T	T	T	T	T	T	T	T	T	T
ss715635352	G/A	19	44590907	0.506395	-	-	-	G	G	G	G	G	G	G	G	G	A	G	G	G	A	G	G	G	G	G	G	G	G	G	G	G	G	G	G	G	G	G	G	G	G	G	G	G	G	G	G	G	G
ss715635353	C/T	19	44593369	0.5229	Plant height 1-g24, Plant height 6-g24	PH	Zhang et al. 2015	C	C	C	C	C	C	C	C	C	T	C	C	C	T	C	C	C	C	C	C	C	C	C	C	C	C	C	C	C	C	C	C	C	C	C	C	C	C	C	C	C	C
ss715635356	T/C	19	44605399	0.514936	-	-	-	T	T	T	T	T	T	T	T	T	C	T	T	T	C	T	T	T	T	T	T	T	T	T	T	T	T	T	T	T	T	T	T	T	T	T	T	T	T	T	T	T	T
ss715635357	G/T	19	44608641	0.526017	-	-	-	G	G	G	G	G	G	G	G	G	T	G	G	G	T	G	G	G	G	G	G	G	G	G	G	G	G	G	G	G	G	G	G	G	G	G	G	G	G	G	G	G	G
ss715635359	T/G	19	44615812	0.517147	-	-	-	T	T	T	T	T	T	T	T	T	G	T	T	T	G	T	T	T	T	T	T	T	T	T	T	T	T	T	T	T	T	T	T	T	T	T	T	T	T	T	T	T	T
ss715635360	C/A	19	44622874	0.424948	-	-	-	C	C	A	C	C	C	C	C	C	A	C	C	C	A	C	C	C	C	C	C	C	C	C	C	C	C	C	C	C	C	C	C	C	C	C	C	C	C	C	M	C	A
ss715635364	A/G	19	44682538	0.544314	-	-	-	G	A	G	A	A	G	A	G	G	G	A	A	G	G	A	A	A	G	A	A	A	A	A	G	A	A	A	A	A	G	A	A	A	G	A	A	A	A	A	A	A	A
ss715635370	A/G	19	44734953	0.530031	-	-	-	G	A	G	A	A	A	A	A	G	G	A	A	G	G	A	A	A	G	A	A	A	A	A	G	A	A	A	A	A	G	A	A	A	G	A	A	A	A	A	A	A	A
ss715635371	T/G	19	44760432	0.676949	-	-	-	G	T	G	T	T	T	T	T	G	G	T	T	G	G	T	T	T	G	T	T	T	T	T	G	T	T	T	T	T	G	T	T	T	G	T	T	T	T	T	T	T	T
ss715635372	G/A	19	44769449	0.679516	-	-	-	A	G	A	G	G	G	G	G	A	A	G	G	A	A	G	G	G	A	G	G	G	G	G	A	G	G	G	G	G	A	G	G	G	A	G	G	G	G	G	G	G	G
ss715635373	A/G	19	44770356	0.685036	-	-	-	G	A	G	A	A	A	A	A	G	G	A	A	G	G	A	A	A	G	A	A	A	A	A	G	A	A	A	A	A	G	A	A	A	G	A	A	A	A	A	A	A	A
ss715635374	A/G	19	44771170	0.686767	-	-	-	G	A	G	A	A	A	A	A	G	G	A	A	G	G	A	A	A	G	A	A	A	A	A	G	A	A	A	A	A	G	A	A	A	G	A	A	A	A	A	A	A	A
ss715635375	A/G	19	44772777	0.689215	-	-	-	G	A	G	A	A	A	A	A	G	G	A	A	G	G	A	A	A	G	A	A	A	A	A	G	A	A	A	A	A	G	A	A	A	G	A	A	A	A	A	A	A	A
ss715635376	A/G	19	44773983	0.677721	-	-	-	G	A	G	A	A	A	A	A	G	G	A	A	G	G	A	A	A	G	A	A	A	A	A	G	A	A	A	A	A	G	A	A	A	G	A	A	A	A	A	A	A	A
ss715635377	A/G	19	44778853	0.673252	-	-	-	G	A	G	A	A	A	A	A	G	G	A	A	G	G	A	A	A	G	A	A	A	A	A	G	A	A	A	A	A	G	A	A	A	G	A	A	A	A	A	A	A	A
ss715635388	A/G	19	44862586	0.538315	-	-	-	A	A	A	A	A	A	A	A	A	A	A	A	A	A	A	A	A	A	A	A	A	A	A	A	A	A	A	A	A	A	A	A	A	A	A	A	A	A	A	A	A	A
ss715635393	T/C	19	44890089	0.661876	-	-	-	C	T	C	T	T	T	T	T	C	T	T	T	C	T	T	T	T	C	T	T	T	T	T	C	T	T	T	T	T	C	T	T	T	C	T	T	T	T	T	T	T	T
ss715635394	T/C	19	44892554	0.660839	-	-	-	C	T	C	T	T	T	T	T	C	T	T	T	C	T	T	T	T	C	T	T	T	T	T	C	T	T	T	T	T	C	T	T	T	C	T	T	T	T	T	T	T	T
ss715635395	A/C	19	44901392	0.685691	-	-	-	C	A	C	A	A	C	A	C	C	A	A	A	C	A	A	A	A	C	A	A	A	A	A	C	A	A	A	A	A	C	A	A	A	C	A	A	A	A	A	A	A	A
ss715635397	T/G	19	44915814	0.562145	-	-	-	T	T	T	T	T	T	T	T	T	T	T	T	T	T	T	T	T	T	T	T	T	T	T	T	T	T	T	T	T	T	T	T	T	T	T	T	T	T	T	T	T	T
ss715635400	T/G	19	44937972	0.608401	-	-	-	T	T	T	T	T	T	T	T	T	T	T	T	T	T	T	T	T	T	T	T	T	T	T	T	T	T	T	-	T	T	T	T	T	T	T	T	T	T	T	T	T	T
ss715635401	G/A	19	44941409	0.745951	-	-	-	A	G	A	G	G	A	G	A	A	G	G	G	A	G	G	G	G	A	G	G	G	G	G	A	G	G	G	G	G	A	G	G	G	A	G	G	G	G	G	G	G	G
ss715635406	A/G	19	45006486	0.562915	-	-	-	A	A	G	A	A	A	A	A	A	G	A	A	A	A	A	A	A	G	A	A	A	A	A	G	A	A	A	A	A	A	A	A	A	G	A	A	A	A	A	A	A	A
ss715635416	A/G	19	45142445	0.681319	-	-	-	G	A	G	A	A	A	A	A	G	G	A	A	G	A	A	A	A	G	A	A	A	A	A	G	A	A	A	A	A	G	A	A	A	G	A	A	A	A	A	A	A	A
ss715635419	T/G	19	45159526	0.618162	-	-	-	G	T	G	T	T	T	T	T	G	G	T	T	G	T	T	T	T	G	T	T	T	T	T	G	T	T	T	T	T	G	T	T	T	G	T	T	T	T	T	T	T	T
ss715635420	C/T	19	45167656	0.635762	-	-	-	T	C	T	C	C	C	C	C	T	T	C	C	T	C	C	C	C	T	C	C	C	C	C	T	C	C	C	C	C	T	C	C	C	T	C	C	C	C	C	C	C	C
ss715635422	C/T	19	45177746	0.622717	-	-	-	T	C	T	C	C	C	C	C	T	T	C	C	T	C	C	C	C	T	C	C	C	C	C	T	C	C	C	C	C	T	C	C	C	T	C	C	C	C	C	C	C	C
ss715635425	A/C	19	45204441	0.569502	Lodging 3-g1, Plant height 1-g25, Plant height 3-g5, Plant height 6-g25, R8 full maturity 2-g5, R8 full maturity 9-g5, Stem termination type 2-g1	Lodging, PH, DTM, Stem growth habit	Vuong et al. 2015, Contreras-Sota et al. 2017, Vuong et al. 2015	A	A	A	A	A	A	A	A	A	A	A	A	A	A	A	A	A	A	A	A	A	A	A	A	A	A	A	A	A	A	A	A	A	A	A	A	A	A	A	A	A	A
ss715635454	A/G	19	45266984	0.566198	Plant height 3-g2	PH	Contreras-Sota et al. 2017	A	A	A	A	A	A	A	A	A	A	A	A	A	-	A	A	A	A	A	A	A	A	A	A	R	A	A	R	A	A	A	A	A	A	A	A	A	A	A	A	A	A
ss715635456	T/C	19	45273019	0.590072	-	-	-	T	T	T	T	T	T	T	T	T	T	T	T	T	T	T	T	T	T	T	T	T	T	T	T	T	T	T	T	T	T	T	T	T	T	T	T	T	T	T	T	T	T
ss715635458	C/T	19	45292930	0.580902	-	-	-	C	C	C	C	C	C	C	C	C	C	C	C	C	C	C	C	C	C	C	C	C	C	C	C	C	C	C	C	C	C	C	C	C	C	C	C	C	C	C	C	C	C
ss715635460	G/T	19	45307395	0.636799	-	-	-	T	G	T	G	G	G	G	G	T	G	G	G	T	G	G	G	G	T	G	G	G	G	G	T	G	G	G	G	G	T	G	G	G	T	G	G	G	G	G	G	G	G
ss715635464	C/A	19	45313610	0.625549	-	-	-	A	C	A	C	C	C	C	C	A	C	C	C	A	C	C	C	C	A	C	C	C	C	C	A	C	C	C	C	C	A	C	C	C	A	C	C	C	C	C	C	C	C
ss715635466	A/G	19	45314254	0.636282	-	-	-	G	A	G	A	A	A	A	A	G	A	A	A	G	A	A	A	A	G	A	A	A	A	A	G	A	A	A	A	A	G	A	A	A	G	A	A	A	A	A	A	A	A
ss715635467	C/T	19	45322933	0.632981	-	-	-	T	C	T	C	C	C	C	C	T	C	C	C	T	C	C	C	C	T	C	C	C	C	C	T	C	C	C	C	C	T	C	C	C	T	C	C	C	C	C	C	C	C
ss715635468	G/A	19	45324599	0.638337	Plant height 3-g1	PH	Contreras-Sota et al. 2017	A	G	A	G	G	G	G	G	A	G	G	G	A	G	G	G	G	A	G	G	G	G	G	A	G	G	G	G	G	A	G	G	G	A	G	G	G	G	G	G	G	G
ss715635470	C/T	19	45333287	0.61727	-	-	-	T	C	T	C	C	C	C	C	T	C	C	C	T	C	C	C	C	T	C	C	C	C	C	T	C	C	C	-	C	T	C	C	C	T	C	C	C	C	C	C	C	C
ss715635473	G/A	19	45348065	0.644917	-	-	-	A	G	A	G	G	G	G	G	A	G	G	G	A	G	G	G	G	A	G	G	G	G	G	A	G	G	G	G	G	A	G	G	G	A	G	G	G	G	G	G	G	R
ss715635477	A/G	19	45370594	0.626667	Plant height 3-g6, Reproductive period 2-g18, Reproductive period 4-g18	PH, DFTM	Contreras-Sota et al. 2017, Zhang et al. 2015	G	A	G	A	A	A	A	A	G	A	A	A	G	A	A	A	A	G	A	A	A	A	A	G	A	A	A	A	A	G	A	A	A	G	A	A	A	A	A	A	A	A
ss715635478	A/G	19	45387465	0.569178	-	-	-	G	A	A	A	A	A	A	A	G	A	A	A	G	A	A	A	A	A	A	A	A	A	A	A	A	A	A	A	A	G	A	A	A	A	A	A	A	A	A	A	A	A
ss715635479	C/T	19	45393133	0.583547	-	-	-	T	C	C	C	C	C	C	C	T	C	C	C	T	C	C	C	C	C	C	C	C	C	C	C	C	C	C	C	C	T	C	C	C	C	C	C	C	C	C	C	C	C
ss715635480	G/A	19	45410479	0.656685	-	-	-	A	G	A	G	G	A	G	A	A	A	G	G	A	G	G	G	G	A	G	G	G	G	G	A	G	G	G	G	G	A	G	G	G	A	G	G	G	G	G	G	G	G
ss715635483	A/C	19	45430209	0.599475	-	-	-	C	A	A	A	A	C	A	C	C	A	A	A	A	A	A	A	A	A	A	A	A	A	A	A	A	A	A	A	A	C	A	A	A	A	C	A	A	A	A	A	A	A
ss715635484	A/G	19	45436107	0.589855	-	-	-	G	A	A	A	A	G	A	G	G	A	A	A	A	A	A	A	A	A	A	A	A	A	A	A	A	A	A	R	A	G	A	A	A	A	G	A	A	A	A	A	A	A
ss715635485	G/A	19	45440649	0.660934	-	-	-	A	G	A	G	G	A	G	A	A	A	G	G	-	G	G	G	G	A	G	G	G	G	G	A	G	G	G	G	G	A	G	G	G	A	A	G	G	G	G	G	G	G
ss715635486	A/G	19	45441744	0.67094	-	-	-	G	A	G	A	A	G	A	G	G	G	A	A	G	A	A	A	A	G	A	A	A	A	A	G	A	A	A	A	A	G	A	A	A	G	G	A	A	A	A	A	A	A
ss715635488	A/C	19	45444647	0.64531	-	-	-	C	A	C	A	A	C	A	C	C	C	A	A	C	A	A	A	A	C	A	A	A	A	A	C	A	A	A	-	A	C	A	A	A	C	C	A	A	A	A	A	A	A
ss715635490	A/G	19	45453845	0.66875	-	-	-	G	A	G	A	A	G	A	G	G	G	A	A	G	A	A	A	A	G	A	A	A	A	A	G	A	A	A	A	A	G	A	A	A	G	G	A	A	A	A	A	A	A
ss715635493	T/C	19	45462962	0.653147	-	-	-	C	T	C	T	T	C	T	C	C	C	T	T	C	T	T	T	T	C	T	T	T	T	T	C	T	T	T	Y	T	C	T	T	T	C	C	T	T	T	T	T	T	T
ss715635495	G/T	19	45482462	0.596234	-	-	-	T	G	G	G	G	T	G	T	T	G	G	G	G	G	G	G	G	G	G	G	G	G	G	G	G	G	G	G	G	T	G	G	G	G	T	G	G	G	G	G	G	G
ss715635497	C/T	19	45493545	0.661064	-	-	-	T	C	T	C	C	T	C	T	T	T	C	C	T	C	C	C	C	T	C	C	C	C	C	T	C	C	C	C	C	T	C	C	C	T	T	C	C	C	C	C	C	C
ss715635502	C/T	19	45538807	0.553019	-	-	-	C	C	C	C	C	C	C	C	C	C	C	C	C	C	C	C	C	C	C	C	C	C	C	C	C	C	C	C	C	C	C	C	C	C	C	C	C	C	C	C	C	C
ss715635511	G/A	19	45579218	0.683008	-	-	-	A	G	A	G	G	G	G	G	A	A	G	G	A	G	G	G	G	A	G	G	G	G	G	G	G	G	G	G	G	A	G	G	G	A	A	G	G	G	G	G	G	G
ss715635513	T/C	19	45584552	0.670953	-	-	-	C	T	C	T	T	T	T	T	C	C	T	T	C	T	T	T	T	C	T	T	T	T	T	T	T	T	T	T	T	C	T	T	T	C	C	T	T	T	T	T	T	T
ss715635514	G/A	19	45589306	0.529669	-	-	-	G	G	G	G	G	G	G	G	G	R	G	G	R	G	G	G	G	A	G	G	G	G	G	G	G	G	G	G	G	G	G	G	G	A	G	G	G	G	G	G	G	G
ss715635516	C/T	19	45602382	0.707341	-	-	-	T	C	T	C	C	Y	C	Y	T	T	C	C	T	C	C	C	C	C	C	C	C	C	C	C	C	C	C	C	C	T	C	C	C	C	T	C	C	C	C	C	C	C
ss715635517	G/A	19	45608448	0.712892	-	-	-	A	G	A	G	G	A	G	A	A	A	G	G	A	G	G	G	G	G	G	G	G	G	G	G	G	G	G	G	G	A	G	G	G	G	A	G	G	G	G	G	G	G
ss715635519	C/T	19	45628241	0.623018	-	-	-	C	C	C	C	C	C	C	C	C	T	C	C	Y	C	C	C	C	C	C	C	C	C	C	C	C	C	C	C	C	C	C	C	C	C	C	C	C	C	C	C	C	C
ss715635520	A/G	19	45643073	0.70805	Plant height 3-g4	PH	Contreras-Sota et al. 2017	G	A	G	A	A	G	A	G	G	G	A	A	G	A	A	A	A	A	A	A	A	A	A	A	A	A	A	A	A	G	A	A	A	A	G	A	A	A	A	A	A	A
ss715635914	T/C	19	49315397	0.438815	-	-	-	T	T	C	C	T	T	T	T	T	T	C	C	T	T	T	C	T	T	T	T	C	C	T	T	C	C	T	-	C	T	C	T	T	T	T	C	C	T	T	C	T	T
ss715635916	C/A	19	49329855	0.413906	-	-	-	C	C	A	A	C	C	C	C	C	C	A	A	C	C	C	A	C	C	C	C	A	A	C	C	A	A	C	C	A	C	A	C	C	C	C	A	A	C	C	A	C	M
ss715635924	G/A	19	49383333	0.402463	-	-	-	A	G	A	A	G	G	G	G	A	G	A	A	A	A	G	A	G	A	A	G	A	A	A	G	A	A	G	G	A	A	A	G	G	A	A	A	A	G	G	A	G	G
ss715635925	C/A	19	49387844	0.43335	-	-	-	C	C	A	C	C	C	C	C	C	C	C	C	C	C	C	A	C	C	C	C	C	C	C	C	A	C	C	C	C	C	C	C	C	C	C	C	A	C	C	A	C	C
ss715635932	T/C	19	49415849	0.419608	-	-	-	T	T	C	T	T	T	T	T	T	T	T	T	T	T	T	C	T	T	T	T	T	T	T	T	C	T	T	T	T	T	T	T	T	T	T	T	C	T	T	C	T	T
ss715635938	G/T	19	49509625	0.438208	-	-	-	G	G	T	G	G	G	G	G	G	G	G	G	G	G	G	T	G	G	G	G	G	G	G	G	T	G	G	G	G	G	G	G	G	G	G	G	T	G	G	T	G	G
ss715635940	A/G	19	49538213	0.476385	-	-	-	A	A	G	G	A	A	A	A	A	A	G	G	A	G	A	G	A	A	A	A	G	G	A	A	G	G	A	R	G	A	G	A	A	A	A	G	G	A	A	G	A	A
ss715635942	G/A	19	49550541	0.484089	-	-	-	G	G	A	A	G	G	G	G	G	G	A	A	G	A	G	A	G	G	G	G	A	A	G	G	A	A	G	G	A	G	A	G	G	G	G	A	A	G	G	A	G	G
ss715635943	T/C	19	49561206	0.449788	-	-	-	T	T	C	C	C	T	C	T	T	T	C	C	T	C	T	C	T	T	T	T	C	C	T	T	C	C	T	T	C	T	C	T	T	T	T	C	C	T	T	C	T	T
ss715635944	G/T	19	49567543	0.470431	-	-	-	G	G	T	T	T	G	T	G	G	G	T	T	G	T	G	T	G	G	G	G	T	T	G	G	T	T	G	G	T	G	T	G	G	G	G	T	T	G	G	T	G	G
ss715635947	A/G	19	49583249	0.470819	-	-	-	A	A	G	G	G	A	G	R	A	A	G	G	A	G	A	G	A	A	A	A	G	G	A	A	G	G	A	A	G	A	G	A	A	A	A	G	G	A	A	G	A	A
ss715636035	T/G	19	50442908	0.497066	-	-	-	G	T	G	T	T	G	T	G	G	G	T	T	G	G	T	G	T	G	T	T	T	T	T	G	T	T	T	T	G	T	T	T	T	G	G	T	G	T	T	G	T	T
ss715636048	A/G	19	50522847	0.505053	-	-	-	G	A	G	A	A	A	A	A	G	G	A	A	G	A	A	G	A	G	A	A	A	A	A	G	A	A	A	A	G	A	A	A	A	G	G	A	G	A	A	G	A	A
ss715636065	C/T	19	50607336	0.52687	-	-	-	T	C	T	C	C	T	C	T	T	T	C	C	T	C	C	T	C	C	C	C	C	C	C	T	C	C	C	C	T	C	C	C	C	C	T	C	T	C	C	T	C	C
ss715636959	C/T	20	221764	0.436625	-	-	-	C	C	C	C	C	C	C	C	C	C	C	C	C	C	C	C	C	C	C	C	C	C	C	C	C	C	C	T	C	C	C	C	C	C	C	C	C	C	C	C	C	C
ss715637170	T/C	20	280757	0.449479	-	-	-	T	T	T	T	T	T	T	T	T	T	T	T	T	T	T	T	T	T	T	T	T	T	T	T	T	T	T	C	T	T	T	T	T	T	T	T	T	T	T	T	T	T
ss715637204	T/G	20	290664	0.432917	-	-	-	T	T	T	T	T	T	T	T	T	T	T	T	T	T	T	T	T	T	T	T	T	T	T	T	T	T	T	G	T	T	T	T	T	T	T	T	T	T	T	T	T	T
ss715637214	T/G	20	292349	0.438703	-	-	-	T	T	T	T	T	K	G	T	T	G	G	T	G	G	T	T	T	T	T	T	T	T	G	G	T	T	T	G	T	T	T	T	T	T	G	T	T	T	T	T	T	T
ss715637410	G/A	20	330008	0.442325	-	-	-	G	G	G	G	G	G	G	G	G	G	G	G	G	G	G	G	G	G	G	G	G	G	G	G	G	G	G	A	G	G	G	G	G	G	G	G	G	G	G	G	G	G
ss715637497	A/G	20	337280	0.43524	-	-	-	A	A	A	A	A	A	A	A	A	A	A	A	A	A	A	A	A	A	A	A	A	A	A	A	A	A	A	G	A	A	A	A	A	A	A	A	A	A	A	A	A	A
ss715638956	G/A	20	476829	0.404504	-	-	-	G	G	G	G	G	G	G	G	G	G	G	G	G	G	G	G	G	G	G	G	G	G	G	G	G	A	G	A	G	A	G	G	G	A	G	A	A	A	A	A	G	G
ss715638960	G/A	20	488081	0.42643	-	-	-	A	A	A	A	A	A	A	A	A	A	A	A	A	A	A	A	A	A	A	A	A	A	A	A	A	G	G	G	A	G	A	A	G	G	A	G	G	G	G	G	A	A
ss715638969	C/T	20	516381	0.424363	-	-	-	T	T	T	T	T	T	T	T	T	T	T	T	T	T	T	T	T	T	T	T	T	T	T	T	T	C	C	C	T	C	T	T	C	C	T	C	C	C	C	C	T	T
ss715638972	T/C	20	522873	0.418086	-	-	-	C	C	C	C	C	C	C	C	C	C	C	C	C	C	C	C	C	C	C	C	C	C	C	C	C	T	T	T	C	T	C	C	T	T	C	T	T	T	T	T	C	C
ss715638974	A/G	20	525105	0.418307	-	-	-	G	G	G	G	G	G	G	G	G	G	G	G	G	G	G	G	G	G	G	G	G	G	G	G	G	A	A	A	G	A	G	G	A	A	G	A	A	A	A	A	G	G
ss715636630	A/G	20	1265928	0.507223	-	-	-	G	A	G	G	A	A	G	R	G	G	A	G	G	A	A	A	A	A	A	A	A	G	G	A	A	A	A	R	A	A	A	A	A	G	A	G	-	A	A	G	G	A
ss715636945	G/A	20	2148735	0.401939	-	-	-	G	A	G	G	G	A	G	A	G	G	A	A	G	G	A	G	A	G	A	A	A	G	A	A	A	A	G	A	A	A	G	A	A	G	A	G	A	A	G	A	G	A
ss715638328	T/G	20	42755364	0.482928	-	-	-	T	T	G	T	T	T	T	T	G	G	T	T	G	T	T	T	T	T	G	T	T	T	G	T	T	T	T	T	T	T	T	T	T	T	T	T	T	T	T	T	T	T
ss715638340	T/C	20	42798353	0.488285	-	-	-	T	T	C	T	T	T	T	T	C	C	T	T	C	T	T	T	T	T	C	T	T	T	C	T	T	T	T	T	T	T	T	T	T	T	T	T	T	T	T	T	T	T
ss715638344	C/A	20	42804269	0.493888	-	-	-	C	C	A	C	C	C	C	C	A	A	C	C	A	C	C	C	C	C	A	C	C	C	A	C	C	C	C	C	C	C	C	C	C	C	C	C	C	C	C	C	C	C
ss715638345	G/T	20	42812416	0.49948	-	-	-	G	G	T	G	G	G	G	G	T	T	G	G	T	G	G	G	G	G	T	G	G	G	T	G	G	G	G	G	G	G	G	G	G	G	G	G	G	G	G	G	G	G
ss715638565	A/C	20	44732458	0.577357	-	-	-	C	A	A	A	A	A	A	A	A	A	C	C	A	C	A	A	A	A	A	A	A	A	C	C	C	A	A	-	C	A	A	C	A	A	A	C	A	A	A	A	A	A
ss715638566	A/G	20	44736469	0.533158	-	-	-	G	A	A	A	A	A	A	A	A	A	G	G	-	G	A	A	A	A	A	A	A	A	G	G	G	A	A	R	G	A	A	G	A	A	A	G	A	A	A	A	A	A
ss715638568	T/C	20	44760035	0.573683	-	-	-	C	T	T	T	T	T	T	T	T	T	C	C	T	C	T	T	T	T	T	T	T	T	C	C	C	T	T	Y	C	T	T	T	T	T	T	C	T	T	T	T	T	T
ss715638571	T/C	20	44802809	0.594194	-	-	-	C	T	T	T	T	T	T	T	T	T	C	C	T	C	T	T	T	T	T	T	T	T	T	C	C	T	T	T	C	T	T	T	T	T	T	C	Y	T	T	T	T	T
ss715638582	T/C	20	44909426	0.597946	-	-	-	T	T	T	T	T	T	T	T	T	T	C	C	T	C	T	T	T	T	T	T	T	T	T	C	C	T	T	Y	C	T	T	T	T	T	T	C	T	T	T	T	T	T
ss715638584	C/T	20	44932762	0.580231	-	-	-	C	C	C	C	C	C	C	C	C	C	T	T	C	T	C	C	C	C	C	C	C	C	C	T	T	C	C	C	T	C	C	C	C	C	C	T	C	C	C	C	C	C
ss715638586	C/T	20	44939180	0.581057	-	-	-	C	C	C	C	C	C	C	C	C	C	T	T	C	T	C	C	C	C	C	C	C	C	C	T	T	C	C	C	T	C	C	C	C	C	C	T	C	C	C	C	C	C
ss715638588	C/T	20	44949738	0.610742	-	-	-	C	C	C	C	C	C	C	C	C	C	T	T	C	T	C	C	C	C	C	C	C	C	C	T	T	C	C	C	T	C	C	C	C	C	C	T	C	C	C	C	C	C
ss715638589	T/C	20	44959528	0.615111	-	-	-	T	T	T	T	T	T	T	T	T	T	C	C	T	C	T	T	T	T	T	T	T	T	T	C	C	T	T	T	C	T	T	T	T	T	T	C	T	T	T	T	T	T
ss715638590	C/T	20	44971784	0.594258	WUE 2-g54	Carbon isotope ratio	Kaler et al. 2017	C	C	C	C	C	C	C	C	C	C	T	T	C	T	C	C	C	C	C	C	C	C	C	T	T	C	C	C	T	C	C	C	C	C	C	T	C	C	C	C	C	Y
ss715638592	G/T	20	44992638	0.622627	-	-	-	G	G	G	G	G	G	G	G	G	G	T	T	G	T	G	G	G	G	G	G	G	G	G	T	T	G	G	G	T	G	G	G	G	G	G	T	G	G	G	G	G	G
ss715638593	C/A	20	44995110	0.622995	-	-	-	C	C	C	C	C	C	C	C	C	C	A	A	C	A	C	C	C	C	C	C	C	C	C	A	A	C	C	C	A	C	C	C	C	C	C	A	C	C	C	C	C	C
ss715638595	G/T	20	45019038	0.613315	-	-	-	G	G	G	G	G	G	G	G	G	G	T	T	G	T	G	G	G	G	G	G	G	G	G	T	T	G	G	G	T	G	G	G	G	G	G	T	G	G	G	G	G	G
ss715638598	A/G	20	45050744	0.616784	-	-	-	A	A	A	A	A	A	A	A	A	A	G	G	A	G	A	A	A	A	A	A	A	A	A	G	G	A	A	A	G	A	A	A	A	A	A	G	A	A	A	A	A	A
ss715638599	A/G	20	45095440	0.588924	-	-	-	A	A	A	A	A	A	A	A	A	A	G	G	A	G	A	A	A	A	A	A	A	A	A	G	G	A	A	R	G	A	A	A	A	A	A	G	A	A	A	A	A	A
ss715638603	T/C	20	45139632	0.612111	-	-	-	T	T	T	T	T	T	T	T	T	T	C	C	T	C	T	T	T	T	T	T	T	T	T	C	C	T	T	T	C	T	T	T	T	T	T	C	T	T	T	T	T	T
ss715638607	C/T	20	45177883	0.614422	-	-	-	C	C	C	C	C	C	C	C	C	C	T	T	C	T	C	C	C	C	C	C	C	C	C	T	T	C	C	C	T	C	C	C	C	C	C	T	C	C	C	C	C	C
ss715638609	A/G	20	45279755	0.596426	-	-	-	A	A	A	A	G	A	A	A	A	G	G	G	G	G	A	A	A	A	A	A	A	A	A	G	G	A	A	A	A	A	A	A	A	A	A	A	A	A	A	A	A	A
ss715638611	G/A	20	45317999	0.618008	-	-	-	G	G	G	G	A	G	G	G	G	A	A	A	A	A	G	G	G	G	G	G	G	G	G	A	A	G	G	G	G	G	G	G	G	G	G	G	G	G	G	G	G	G
ss715638613	G/A	20	45341031	0.633036	-	-	-	G	G	G	G	A	G	G	G	G	A	A	A	A	A	G	G	G	G	G	G	G	G	G	A	A	G	G	-	G	G	G	G	G	G	G	G	G	G	G	G	G	G
ss715638615	C/T	20	45382285	0.630771	-	-	-	C	C	C	C	T	C	C	C	C	T	T	T	T	T	C	C	C	C	C	C	C	C	C	T	T	C	C	C	C	C	C	C	C	C	C	C	C	C	C	C	C	C
ss715638616	A/G	20	45389200	0.635126	First flower 4-g87	First flower	Mao et al. 2017	A	A	A	A	G	A	A	A	A	G	G	G	G	G	A	A	A	A	A	A	A	A	A	G	G	A	A	A	A	A	A	A	A	A	A	A	A	A	A	A	A	A
ss715638626	T/G	20	45581936	0.59596	-	-	-	T	G	T	T	G	T	T	T	T	G	G	G	G	G	T	G	T	T	G	T	T	T	T	G	G	T	T	T	G	T	T	T	T	G	T	G	T	T	T	T	T	T
ss715638628	A/G	20	45605604	0.602554	-	-	-	A	-	A	A	G	A	A	A	A	G	G	G	G	G	A	G	A	A	G	A	A	A	A	G	G	A	A	A	G	A	A	A	A	G	A	G	A	A	A	A	A	A
ss715638631	A/G	20	45637279	0.415254	-	-	-	G	A	A	G	A	G	A	G	A	A	A	A	A	A	A	A	G	A	G	G	G	G	G	A	A	G	A	G	A	A	G	G	G	A	G	A	A	A	A	A	A	G
ss715638643	G/A	20	45695479	0.404414	-	-	-	A	G	G	A	G	A	G	A	G	G	G	G	G	G	G	G	A	G	A	A	A	A	A	G	G	A	G	R	G	G	A	A	A	G	G	G	G	G	G	G	G	A
ss715638648	A/G	20	45706827	0.417952	-	-	-	G	G	A	G	A	G	A	G	A	A	A	A	A	A	A	G	G	A	G	G	G	G	G	A	A	G	A	G	A	A	G	G	G	G	A	A	A	A	A	A	A	G
ss715638649	T/C	20	45711115	0.429931	-	-	-	C	C	T	C	T	C	T	C	T	T	T	T	T	T	T	C	C	T	C	C	C	C	C	T	T	C	T	C	T	T	C	C	C	C	T	T	T	T	T	T	T	C
ss715638654	A/G	20	45730129	0.435486	Ureide content 1-g53	Ureide content	Ray et al. 2015	G	G	A	G	A	G	A	G	A	A	A	A	A	A	A	G	G	A	G	G	G	G	G	A	A	G	A	G	A	A	G	G	G	G	A	A	A	A	A	A	A	G
ss715638657	G/T	20	45765299	0.610187	-	-	-	G	G	G	G	T	G	G	G	G	T	T	T	T	T	G	G	G	G	G	G	G	G	G	T	T	G	G	G	T	G	G	G	G	G	G	T	G	G	G	G	G	G
ss715638666	G/A	20	45836852	0.436738	-	-	-	A	G	G	A	G	A	A	A	G	G	G	G	G	G	G	G	A	G	A	A	A	A	A	G	G	A	G	A	G	G	A	A	A	G	G	G	G	G	G	G	G	A
ss715638772	C/A	20	46614548	0.421372	-	-	-	C	-	C	A	C	A	A	A	C	C	C	C	A	C	C	C	A	C	A	A	A	A	A	A	A	A	A	M	C	C	A	A	A	C	C	A	C	C	C	C	C	A
ss715638773	C/A	20	46615517	0.440396	-	-	-	C	M	C	A	C	A	A	A	C	C	C	C	A	C	C	C	A	C	A	A	A	A	A	A	A	A	A	A	C	C	A	A	A	A	C	A	C	C	C	C	C	A
ss715638793	G/A	20	46724613	0.406173	-	-	-	G	G	G	A	G	A	A	A	G	G	G	G	A	G	G	G	A	G	A	A	A	A	A	A	A	A	A	-	G	G	A	A	A	G	G	A	G	G	G	G	G	A
ss715638794	T/C	20	46725419	0.417067	-	-	-	T	T	T	C	T	C	C	C	T	T	T	T	C	T	T	T	C	T	C	C	C	C	C	C	C	C	C	C	T	T	C	C	C	T	T	C	T	T	T	T	T	C
ss715638815	T/C	20	46868741	0.41813	-	-	-	T	T	T	C	T	C	C	C	T	T	T	T	C	C	T	T	C	T	C	C	C	C	C	T	T	C	C	C	T	T	C	C	C	T	T	C	T	T	T	T	T	C
ss715638817	A/G	20	46870628	0.420427	-	-	-	A	A	A	G	A	G	G	G	A	A	A	A	G	G	A	A	G	A	G	G	G	G	G	A	A	G	G	G	A	A	G	G	G	A	A	G	A	A	A	A	A	G
ss715638885	C/T	20	47293800	0.503371	-	-	-	C	C	C	C	T	C	C	C	C	T	T	T	C	C	C	C	C	C	C	C	C	C	C	C	C	C	C	C	T	C	C	C	C	C	C	T	C	C	C	C	C	C
ss715638915	G/T	20	47637558	0.543123	-	-	-	G	G	G	G	T	G	G	G	G	T	T	T	G	G	G	G	G	G	G	G	G	G	G	G	G	G	G	G	T	G	G	G	G	G	G	T	G	G	G	G	G	-
ss715638918	G/T	20	47646309	0.569824	-	-	-	T	G	G	G	T	G	G	G	T	T	T	T	G	G	G	G	G	G	G	G	G	G	T	G	G	G	G	G	T	G	G	G	G	G	G	T	G	G	G	G	G	G
ss715638940	A/G	20	47783573	0.517101	-	-	-	G	G	A	A	G	A	A	A	G	G	G	G	A	A	A	G	A	G	A	A	A	A	G	A	A	A	A	A	G	A	A	A	A	G	G	G	A	A	A	A	A	A
[truncated: 610 more columns]

## Sheet: Supplementary Table S10
Supplementary Table S10: The seven SNPs located close to the E1 gene (Chromosome 06) with FST > 0.7 in a comparison between north (from 00 to IV MG) and south (from V to IX MG) breeding programs in the United States.
					North	North	North	North	North	North	North	North	North	North	North	North	North	North	North	North	North	North	North	North	North	North	North	North	North	North	North	North	North	North	North	North	North	North	North	North	North	North	North	North	North	North	North	North	North
					00	00	00	00	00	00	00	00	00	00	00	00	00	0	0	0	0	0	0	0	0	0	0	0	0	0	0	0	0	0	0	0	0	0	0	0	0	0	0	0	0	0	0	0	0
SNP	Alleles	Chrom.	Position	FST	Ada	Agassiz	BlackJet	Chico	Daksoy	Glacier	Jim	McCall	Norman	ORG83-151	ORG83-71	ORG83-9	Pembina	A6	Barnes	Clay	Council	Danatto	Dassel	Dawson	Evans	Glenwood	Grande	Grant	Hendricks	Lambert	LaMoure	M87-1569	Minnatto	MN0201	MN0301	MN0302	MN0901	Nannonatto	Norchief	Nornatto	Norpro	Ozzie	ProSoy	Proto	Sargent	Simpson	Surge	Swift	T307
ss715593823	A/C	6	19544938	0.797032	A	A	A	A	A	C	A	A	A	A	A	C	C	A	A	A	A	A	A	A	A	A	A	A	A	A	A	A	C	A	A	A	A	A	A	A	A	A	A	A	A	A	A	A	A
ss715593824	T/C	6	19573982	0.802383	T	T	T	T	T	C	T	T	T	T	T	C	C	T	T	T	T	T	T	T	T	T	T	T	T	T	T	-	C	T	T	T	T	T	T	T	T	T	T	T	T	T	T	T	T
ss715593825	A/G	6	19611280	0.783598	A	A	A	A	A	G	A	A	A	A	A	G	G	A	A	A	A	A	A	A	A	A	A	A	A	A	A	A	G	A	A	A	A	A	A	A	A	A	A	A	A	A	A	A	A
ss715593829	C/T	6	19744952	0.827413	C	C	C	C	C	T	C	C	C	C	C	T	T	C	C	C	C	C	C	C	C	C	C	C	C	C	C	C	C	C	C	C	C	C	C	C	C	C	C	C	C	C	C	C	C
ss715593833	A/C	6	19913355	0.812592	A	A	A	A	A	C	A	A	A	A	A	C	-	A	A	A	A	A	A	A	A	A	A	A	A	A	A	A	C	A	A	A	A	A	A	A	A	A	A	A	A	A	A	A	A
ss715593836	A/G	6	20019602	0.810391	A	A	A	A	A	G	A	A	A	A	A	G	G	A	A	A	A	A	A	A	A	A	A	A	A	A	A	A	G	A	A	A	A	A	A	A	A	A	A	A	A	A	A	A	A
ss715593843	T/C	6	20353073	0.811573	T	T	T	T	T	C	T	T	T	T	T	C	C	T	T	T	T	T	T	T	T	T	T	T	T	T	T	-	C	T	T	T	T	T	T	T	T	T	T	T	T	T	T	T	T
[truncated: 607 more columns]

[truncated: 8 more sheets: Supplementary Table S11, Supplementary Table S12, Supplementary Table S13, Supplementary Table S14, Supplementary Table S15, Supplementary Table S16, Supplementary Table S17, Supplementary Table S18]
